# Supplementary material for: catena-Poly[[[bis­(acetato-κ2 O,O′)aqua­cadmium]-μ-[(pyridin-3-yl)(pyridin-4-yl)methanone]-κ2 N:N′] dihydrate]
Source: Acta Crystallogr Sect E Struct Rep Online. 2012 May 5;68(Pt 6):m723. doi: 10.1107/S1600536812019101 (PMC3379068; doi:10.1107/S1600536812019101)
Supplement: Supplementary file 1 [file e-68-0m723-sup1.cif]

##############################################################################
#                                                                            #
# This CIF contains the data in a paper accepted for publication in          #
# Acta Crystallographica Section E. It conforms to the requirements of       #
# Notes for Authors for Acta Crystallographica Section E, and has been       #
# peer reviewed under the auspices of the IUCr Commission on Journals.       #
#                                                                            #
# Full details of the Crystallographic Information File format               #
# are given in the paper "The Crystallographic Information File (CIF):       #
# a New Standard Archive File for Crystallography" by S. R. Hall, F. H.      #
# Allen and I. D. Brown [Acta Cryst. (1991), A47, 655-685].                  #
#                                                                            #
# The current version of the core CIF dictionary is obtainable from          #
# ftp://ftp.iucr.org/pub/cif_core.dic.                                       #
#                                                                            #
# Software is freely available for graphical display of the structure(s)     #
# in this CIF. For information consult the CIF software page                 #
# http://www.iucr.org/resources/cif/software.                                #
#                                                                            #
# This file may be used for bona fide research purposes within the           #
# scientific community so long as proper attribution is given to the journal # 
# article from which it was obtained.                                        #
#                                                                            #
##############################################################################
data_I
_audit_creation_method     SHELXL97
_chemical_name_systematic
;
<i>catena</i>-Poly[[[bis(acetato-\k^2^<i>O</i>,<i>O</i>')aquacadmium]-\m-
[(pyridin-3-yl)(pyridin-4-yl)methanone]-\k^2^<i>N</i>:<i>N</i>'] dihydrate]
;
_chemical_name_common     ?
_chemical_formula_moiety     'C15 H20 Cd N2 O8'
_chemical_formula_sum     'C15 H20 Cd N2 O8'
_chemical_formula_iupac     '[Cd (C2 H3 O2)2 (C11 H8 N2 O) (H2 O)], 2H2 O'
_chemical_formula_weight     468.73
_chemical_melting_point     ?
_symmetry_cell_setting     triclinic
_symmetry_space_group_name_H-M     'P -1'
_symmetry_space_group_name_Hall     '-P 1'
loop_
    _symmetry_equiv_pos_as_xyz
    'x, y, z'
    '-x, -y, -z'
_cell_length_a     8.545(2)
_cell_length_b     10.699(3)
_cell_length_c     11.215(3)
_cell_angle_alpha     76.903(5)
_cell_angle_beta     87.833(5)
_cell_angle_gamma     77.160(5)
_cell_volume     973.5(5)
_cell_formula_units_Z     2
_cell_measurement_reflns_used     215
_cell_measurement_theta_min     1.86
_cell_measurement_theta_max     28.42
_cell_measurement_temperature     293(2)
_exptl_crystal_description     block
_exptl_crystal_colour     colorless
_exptl_crystal_size_max     0.38
_exptl_crystal_size_mid     0.20
_exptl_crystal_size_min     0.18
_exptl_crystal_density_diffrn     1.599
_exptl_crystal_density_meas     ?
_exptl_crystal_density_method     'not measured'
_exptl_crystal_F_000     472
_exptl_absorpt_coefficient_mu     1.164
_exptl_absorpt_correction_type     multi-scan
_exptl_absorpt_process_details     '(SADABS; Bruker, 2007)'
_exptl_absorpt_correction_T_min     0.839469
_exptl_absorpt_correction_T_max     1.000000
_exptl_special_details
;
;
_diffrn_ambient_temperature     293(2)
_diffrn_radiation_type     MoK\a
_diffrn_radiation_wavelength     0.71073
_diffrn_radiation_source     'fine-focus sealed tube'
_diffrn_radiation_monochromator     graphite
_diffrn_measurement_device_type     'Bruker SMART APEXII CCD area-detector'
_diffrn_measurement_method     '\w scans'
_diffrn_detector_area_resol_mean     ?
_diffrn_reflns_number     6828
_diffrn_reflns_av_R_equivalents     0.0232
_diffrn_reflns_av_sigmaI/netI     0.0448
_diffrn_reflns_theta_min     1.86
_diffrn_reflns_theta_max     28.42
_diffrn_reflns_theta_full     28.42
_diffrn_measured_fraction_theta_max     0.971
_diffrn_measured_fraction_theta_full     0.971
_diffrn_reflns_limit_h_min     -11
_diffrn_reflns_limit_h_max     11
_diffrn_reflns_limit_k_min     -9
_diffrn_reflns_limit_k_max     14
_diffrn_reflns_limit_l_min     -14
_diffrn_reflns_limit_l_max     14
_diffrn_standards_number     ?
_diffrn_standards_interval_count     ?
_diffrn_standards_interval_time     ?
_diffrn_standards_decay_%     ?
_refine_special_details
;
 Refinement of F^2^ against ALL reflections.  The weighted R-factor wR and
 goodness of fit S are based on F^2^, conventional R-factors R are based
 on F, with F set to zero for negative F^2^. The threshold expression of
 F^2^ > 2sigma(F^2^) is used only for calculating R-factors(gt) etc. and is
 not relevant to the choice of reflections for refinement.  R-factors based
 on F^2^ are statistically about twice as large as those based on F, and R-
 factors based on ALL data will be even larger.
;
_reflns_number_total     4747
_reflns_number_gt     4041
_reflns_threshold_expression     I>2\s(I)
_refine_ls_structure_factor_coef     Fsqd
_refine_ls_matrix_type     full
_refine_ls_R_factor_all     0.0428
_refine_ls_R_factor_gt     0.0334
_refine_ls_wR_factor_gt     0.0782
_refine_ls_wR_factor_ref     0.0840
_refine_ls_goodness_of_fit_ref     1.046
_refine_ls_restrained_S_all     1.046
_refine_ls_number_reflns     4747
_refine_ls_number_parameters     235
_refine_ls_number_restraints     0
_refine_ls_hydrogen_treatment     constr
_refine_ls_weighting_scheme     calc
_refine_ls_weighting_details
                       'calc w=1/[\s^2^(Fo^2^)+(0.0412P)^2^] P=(Fo^2^+2Fc^2^)/3'
_atom_sites_solution_hydrogens     geom
_atom_sites_solution_primary     direct
_atom_sites_solution_secondary     difmap
_refine_ls_shift/su_max     0.001
_refine_ls_shift/su_mean     0.000
_refine_diff_density_max     0.548
_refine_diff_density_min     -0.330
_refine_ls_extinction_method     none
_refine_ls_extinction_coef     ?
loop_
    _atom_type_symbol
    _atom_type_description
    _atom_type_scat_dispersion_real
    _atom_type_scat_dispersion_imag
    _atom_type_scat_source
    'C' 'C' 0.0033 0.0016
                         'International Tables Vol C Tables 4.2.6.8 and 6.1.1.4'
    'H' 'H' 0.0000 0.0000
                         'International Tables Vol C Tables 4.2.6.8 and 6.1.1.4'
    'N' 'N' 0.0061 0.0033
                         'International Tables Vol C Tables 4.2.6.8 and 6.1.1.4'
    'O' 'O' 0.0106 0.0060
                         'International Tables Vol C Tables 4.2.6.8 and 6.1.1.4'
    'Cd' 'Cd' -0.8075 1.2024
                         'International Tables Vol C Tables 4.2.6.8 and 6.1.1.4'
_computing_data_collection     '<i>APEX2</i> (Bruker, 2007)'
_computing_cell_refinement     '<i>APEX2</i> and <i>SAINT</i> (Bruker, 2007)'
_computing_data_reduction     '<i>SAINT</i> (Bruker, 2007)'
_computing_structure_solution     '<i>SHELXS97</i> (Sheldrick, 2008)'
_computing_structure_refinement     '<i>SHELXL97</i> (Sheldrick, 2008)'
_computing_molecular_graphics     '<i>SHELXTL</i> (Sheldrick, 2008)'
_computing_publication_material
;
<i>SHELXTL</i> (Sheldrick, 2008) and <i>PLATON</i> (Spek, 2009)
;
loop_
    _atom_site_type_symbol
    _atom_site_label
    _atom_site_fract_x
    _atom_site_fract_y
    _atom_site_fract_z
    _atom_site_U_iso_or_equiv
    _atom_site_adp_type
    _atom_site_calc_flag
    _atom_site_refinement_flags
    _atom_site_occupancy
    _atom_site_symmetry_multiplicity
    _atom_site_disorder_assembly
    _atom_site_disorder_group
    Cd Cd1 0.73166(2) 0.608007(18) 0.821278(16) 0.03377(8) Uani d . 1 1 . .
    N N1 0.8989(3) 0.4149(2) 0.7726(2) 0.0405(6) Uani d . 1 1 . .
    N N2 1.5508(3) -0.2090(2) 0.8722(2) 0.0417(6) Uani d . 1 1 . .
    O O1 1.1137(3) 0.0944(3) 1.0377(2) 0.0685(8) Uani d . 1 1 . .
    C C1 0.9091(4) 0.4024(4) 0.6568(3) 0.0582(10) Uani d . 1 1 . .
    H H1A 0.8491 0.4689 0.5971 0.070 Uiso calc R 1 1 . .
    C C2 1.0037(5) 0.2965(4) 0.6219(3) 0.0688(12) Uani d . 1 1 . .
    H H2A 1.0097 0.2928 0.5398 0.083 Uiso calc R 1 1 . .
    C C3 1.0909(4) 0.1944(3) 0.7093(3) 0.0548(9) Uani d . 1 1 . .
    H H3A 1.1541 0.1205 0.6875 0.066 Uiso calc R 1 1 . .
    C C4 1.0812(3) 0.2054(3) 0.8303(3) 0.0391(6) Uani d . 1 1 . .
    C C5 0.9845(3) 0.3188(3) 0.8561(3) 0.0384(6) Uani d . 1 1 . .
    H H5A 0.9798 0.3276 0.9369 0.046 Uiso calc R 1 1 . .
    C C6 1.1627(4) 0.0998(3) 0.9342(3) 0.0435(7) Uani d . 1 1 . .
    C C7 1.4426(4) -0.2286(3) 0.9592(3) 0.0463(7) Uani d . 1 1 . .
    H H7A 1.4505 -0.3132 1.0067 0.056 Uiso calc R 1 1 . .
    C C8 1.3195(4) -0.1299(3) 0.9822(3) 0.0448(7) Uani d . 1 1 . .
    H H8A 1.2480 -0.1481 1.0450 0.054 Uiso calc R 1 1 . .
    C C9 1.3027(3) -0.0036(3) 0.9114(2) 0.0380(6) Uani d . 1 1 . .
    C C10 1.4176(4) 0.0188(3) 0.8233(3) 0.0462(7) Uani d . 1 1 . .
    H H10A 1.4137 0.1028 0.7757 0.055 Uiso calc R 1 1 . .
    C C11 1.5389(4) -0.0866(3) 0.8074(3) 0.0464(7) Uani d . 1 1 . .
    H H11A 1.6157 -0.0706 0.7483 0.056 Uiso calc R 1 1 . .
    O O5 0.9921(3) 0.6479(2) 0.85165(19) 0.0476(5) Uani d . 1 1 . .
    O O2 0.5727(3) 0.6074(2) 0.64724(19) 0.0518(6) Uani d . 1 1 . .
    O O3 0.5016(3) 0.5111(2) 0.82736(19) 0.0484(5) Uani d . 1 1 . .
    O O4 0.8583(3) 0.7585(2) 0.68529(19) 0.0520(5) Uani d . 1 1 . .
    C C14 0.9794(4) 0.7337(3) 0.7540(3) 0.0421(7) Uani d . 1 1 . .
    C C15 1.1079(5) 0.8105(4) 0.7191(4) 0.0762(12) Uani d . 1 1 . .
    H H15A 1.1939 0.7607 0.6802 0.114 Uiso calc R 1 1 . .
    H H15B 1.1481 0.8276 0.7912 0.114 Uiso calc R 1 1 . .
    H H15C 1.0637 0.8924 0.6635 0.114 Uiso calc R 1 1 . .
    C C12 0.4849(4) 0.5416(3) 0.7123(3) 0.0453(7) Uani d . 1 1 . .
    C C13 0.3582(5) 0.4955(5) 0.6545(4) 0.0817(13) Uani d . 1 1 . .
    H H13A 0.3583 0.5274 0.5673 0.122 Uiso calc R 1 1 . .
    H H13B 0.2548 0.5287 0.6856 0.122 Uiso calc R 1 1 . .
    H H13C 0.3807 0.4011 0.6737 0.122 Uiso calc R 1 1 . .
    O O3W 0.7517(3) 0.5164(3) 1.02658(19) 0.0601(7) Uani d . 1 1 . .
    O O1W 0.7280(4) 0.9615(3) 0.4905(3) 0.0903(10) Uani d . 1 1 . .
    O O2W 0.4924(4) 0.8260(3) 0.4497(3) 0.0989(11) Uani d . 1 1 . .
    H H2WA 0.5192 0.7528 0.5080 0.148 Uiso d R 1 1 . .
    H H2WB 0.4068 0.8825 0.4682 0.148 Uiso d R 1 1 . .
    H H1WB 0.6774 0.9079 0.4650 0.148 Uiso d R 1 1 . .
    H H3WA 0.8372 0.4677 1.0709 0.148 Uiso d R 1 1 . .
    H H3WB 0.6751 0.5070 1.0818 0.148 Uiso d R 1 1 . .
    H H1WA 0.7817 0.9348 0.5615 0.148 Uiso d R 1 1 . .
loop_
    _atom_site_aniso_label
    _atom_site_aniso_U_11
    _atom_site_aniso_U_22
    _atom_site_aniso_U_33
    _atom_site_aniso_U_12
    _atom_site_aniso_U_13
    _atom_site_aniso_U_23
    Cd1 0.03121(12) 0.02824(11) 0.03400(12) 0.00510(7) 0.00321(7) -0.00279(8)
    N1 0.0415(13) 0.0352(13) 0.0381(12) 0.0071(10) -0.0005(10) -0.0097(10)
    N2 0.0393(13) 0.0308(12) 0.0453(13) 0.0059(10) 0.0064(10) -0.0027(10)
    O1 0.0837(19) 0.0541(15) 0.0451(12) 0.0237(13) 0.0146(12) -0.0053(11)
    C1 0.062(2) 0.054(2) 0.0431(17) 0.0222(17) -0.0081(15) -0.0130(15)
    C2 0.079(3) 0.073(3) 0.0398(17) 0.029(2) -0.0093(16) -0.0260(17)
    C3 0.058(2) 0.0506(19) 0.0475(17) 0.0171(16) -0.0052(15) -0.0219(15)
    C4 0.0375(15) 0.0319(14) 0.0416(15) 0.0074(11) -0.0004(11) -0.0103(12)
    C5 0.0388(15) 0.0332(15) 0.0380(14) 0.0055(12) 0.0028(11) -0.0109(12)
    C6 0.0488(17) 0.0332(15) 0.0428(15) 0.0041(13) 0.0027(13) -0.0103(12)
    C7 0.0456(17) 0.0302(15) 0.0507(17) 0.0053(12) 0.0112(13) 0.0012(13)
    C8 0.0457(17) 0.0333(15) 0.0453(16) 0.0015(13) 0.0140(13) -0.0002(13)
    C9 0.0393(15) 0.0320(14) 0.0362(14) 0.0058(11) 0.0024(11) -0.0075(11)
    C10 0.0501(18) 0.0297(15) 0.0476(16) 0.0032(13) 0.0068(13) 0.0012(13)
    C11 0.0425(17) 0.0376(16) 0.0496(17) 0.0018(13) 0.0105(13) -0.0022(13)
    O5 0.0453(12) 0.0503(13) 0.0417(11) -0.0059(10) -0.0038(9) -0.0024(10)
    O2 0.0492(13) 0.0550(14) 0.0410(11) -0.0053(11) 0.0027(9) 0.0038(10)
    O3 0.0477(12) 0.0551(14) 0.0379(11) -0.0097(10) 0.0043(9) -0.0030(10)
    O4 0.0488(13) 0.0518(13) 0.0474(12) -0.0076(10) -0.0047(10) 0.0027(10)
    C14 0.0388(16) 0.0416(16) 0.0456(16) -0.0042(13) 0.0069(12) -0.0149(14)
    C15 0.071(3) 0.080(3) 0.085(3) -0.039(2) 0.014(2) -0.015(2)
    C12 0.0355(15) 0.0491(18) 0.0477(17) 0.0001(13) 0.0037(13) -0.0129(14)
    C13 0.069(3) 0.124(4) 0.070(3) -0.035(3) 0.007(2) -0.046(3)
    O3W 0.0433(12) 0.0789(18) 0.0368(11) 0.0075(12) 0.0039(9) 0.0095(11)
    O1W 0.110(3) 0.079(2) 0.0571(16) 0.0117(18) 0.0076(16) 0.0015(15)
    O2W 0.129(3) 0.067(2) 0.0707(19) 0.0134(19) 0.0083(18) 0.0106(16)
_geom_special_details
;
 All esds (except the esd in the dihedral angle between two l.s. planes)
 are estimated using the full covariance matrix.  The cell esds are taken
 into account individually in the estimation of esds in distances, angles
 and torsion angles; correlations between esds in cell parameters are only
 used when they are defined by crystal symmetry.  An approximate (isotropic)
 treatment of cell esds is used for estimating esds involving l.s. planes.
;
loop_
    _geom_bond_atom_site_label_1
    _geom_bond_atom_site_label_2
    _geom_bond_site_symmetry_2
    _geom_bond_distance
    _geom_bond_publ_flag
    Cd1 O3W . 2.286(2) ?
    Cd1 O4 . 2.372(2) ?
    Cd1 N2 1_465 2.375(2) ?
    Cd1 N1 . 2.398(2) ?
    Cd1 O5 . 2.408(2) ?
    Cd1 O3 . 2.410(2) ?
    Cd1 O2 . 2.422(2) ?
    Cd1 C14 . 2.747(3) ?
    N1 C5 . 1.323(3) ?
    N1 C1 . 1.333(4) ?
    N2 C11 . 1.330(4) ?
    N2 C7 . 1.332(4) ?
    N2 Cd1 1_645 2.375(2) ?
    O1 C6 . 1.213(4) ?
    C1 C2 . 1.364(5) ?
    C1 H1A . 0.9300 ?
    C2 C3 . 1.384(4) ?
    C2 H2A . 0.9300 ?
    C3 C4 . 1.386(4) ?
    C3 H3A . 0.9300 ?
    C4 C5 . 1.391(4) ?
    C4 C6 . 1.494(4) ?
    C5 H5A . 0.9300 ?
    C6 C9 . 1.496(4) ?
    C7 C8 . 1.378(4) ?
    C7 H7A . 0.9300 ?
    C8 C9 . 1.383(4) ?
    C8 H8A . 0.9300 ?
    C9 C10 . 1.386(4) ?
    C10 C11 . 1.391(4) ?
    C10 H10A . 0.9300 ?
    C11 H11A . 0.9300 ?
    O5 C14 . 1.250(4) ?
    O2 C12 . 1.245(4) ?
    O3 C12 . 1.262(4) ?
    O4 C14 . 1.257(4) ?
    C14 C15 . 1.502(5) ?
    C15 H15A . 0.9600 ?
    C15 H15B . 0.9600 ?
    C15 H15C . 0.9600 ?
    C12 C13 . 1.507(5) ?
    C13 H13A . 0.9600 ?
    C13 H13B . 0.9600 ?
    C13 H13C . 0.9600 ?
    O3W H3WA . 0.8900 ?
    O3W H3WB . 0.8900 ?
    O1W H1WB . 0.8902 ?
    O1W H1WA . 0.8899 ?
    O2W H2WA . 0.8900 ?
    O2W H2WB . 0.8900 ?
loop_
    _geom_angle_atom_site_label_1
    _geom_angle_atom_site_label_2
    _geom_angle_atom_site_label_3
    _geom_angle_site_symmetry_1
    _geom_angle_site_symmetry_3
    _geom_angle
    _geom_angle_publ_flag
    O3W Cd1 O4 . . 134.73(9) ?
    O3W Cd1 N2 . 1_465 86.76(9) ?
    O4 Cd1 N2 . 1_465 88.26(9) ?
    O3W Cd1 N1 . . 92.22(8) ?
    O4 Cd1 N1 . . 95.29(9) ?
    N2 Cd1 N1 1_465 . 175.86(9) ?
    O3W Cd1 O5 . . 83.51(8) ?
    O4 Cd1 O5 . . 54.23(7) ?
    N2 Cd1 O5 1_465 . 103.67(9) ?
    N1 Cd1 O5 . . 80.18(9) ?
    O3W Cd1 O3 . . 84.81(8) ?
    O4 Cd1 O3 . . 139.62(7) ?
    N2 Cd1 O3 1_465 . 86.02(9) ?
    N1 Cd1 O3 . . 89.90(9) ?
    O5 Cd1 O3 . . 164.34(7) ?
    O3W Cd1 O2 . . 138.18(9) ?
    O4 Cd1 O2 . . 87.04(8) ?
    N2 Cd1 O2 1_465 . 93.99(9) ?
    N1 Cd1 O2 . . 84.09(8) ?
    O5 Cd1 O2 . . 136.00(7) ?
    O3 Cd1 O2 . . 53.64(7) ?
    O3W Cd1 C14 . . 109.10(9) ?
    O4 Cd1 C14 . . 27.19(8) ?
    N2 Cd1 C14 1_465 . 96.00(9) ?
    N1 Cd1 C14 . . 88.13(9) ?
    O5 Cd1 C14 . . 27.06(8) ?
    O3 Cd1 C14 . . 166.01(8) ?
    O2 Cd1 C14 . . 112.38(8) ?
    C5 N1 C1 . . 117.5(2) ?
    C5 N1 Cd1 . . 122.83(18) ?
    C1 N1 Cd1 . . 119.61(19) ?
    C11 N2 C7 . . 117.1(2) ?
    C11 N2 Cd1 . 1_645 122.53(19) ?
    C7 N2 Cd1 . 1_645 119.83(19) ?
    N1 C1 C2 . . 122.9(3) ?
    N1 C1 H1A . . 118.5 ?
    C2 C1 H1A . . 118.5 ?
    C1 C2 C3 . . 119.8(3) ?
    C1 C2 H2A . . 120.1 ?
    C3 C2 H2A . . 120.1 ?
    C2 C3 C4 . . 118.1(3) ?
    C2 C3 H3A . . 120.9 ?
    C4 C3 H3A . . 120.9 ?
    C3 C4 C5 . . 117.8(3) ?
    C3 C4 C6 . . 123.5(3) ?
    C5 C4 C6 . . 118.6(2) ?
    N1 C5 C4 . . 123.9(3) ?
    N1 C5 H5A . . 118.1 ?
    C4 C5 H5A . . 118.1 ?
    O1 C6 C4 . . 120.6(3) ?
    O1 C6 C9 . . 118.9(3) ?
    C4 C6 C9 . . 120.5(2) ?
    N2 C7 C8 . . 123.3(3) ?
    N2 C7 H7A . . 118.3 ?
    C8 C7 H7A . . 118.3 ?
    C7 C8 C9 . . 119.7(3) ?
    C7 C8 H8A . . 120.2 ?
    C9 C8 H8A . . 120.2 ?
    C8 C9 C10 . . 117.5(3) ?
    C8 C9 C6 . . 118.4(3) ?
    C10 C9 C6 . . 124.2(3) ?
    C9 C10 C11 . . 118.9(3) ?
    C9 C10 H10A . . 120.6 ?
    C11 C10 H10A . . 120.6 ?
    N2 C11 C10 . . 123.5(3) ?
    N2 C11 H11A . . 118.3 ?
    C10 C11 H11A . . 118.3 ?
    C14 O5 Cd1 . . 91.75(18) ?
    C12 O2 Cd1 . . 92.67(19) ?
    C12 O3 Cd1 . . 92.80(19) ?
    C14 O4 Cd1 . . 93.23(18) ?
    O5 C14 O4 . . 120.7(3) ?
    O5 C14 C15 . . 120.0(3) ?
    O4 C14 C15 . . 119.3(3) ?
    O5 C14 Cd1 . . 61.19(16) ?
    O4 C14 Cd1 . . 59.58(16) ?
    C15 C14 Cd1 . . 176.2(2) ?
    C14 C15 H15A . . 109.5 ?
    C14 C15 H15B . . 109.5 ?
    H15A C15 H15B . . 109.5 ?
    C14 C15 H15C . . 109.5 ?
    H15A C15 H15C . . 109.5 ?
    H15B C15 H15C . . 109.5 ?
    O2 C12 O3 . . 120.8(3) ?
    O2 C12 C13 . . 120.3(3) ?
    O3 C12 C13 . . 118.9(3) ?
    C12 C13 H13A . . 109.5 ?
    C12 C13 H13B . . 109.5 ?
    H13A C13 H13B . . 109.5 ?
    C12 C13 H13C . . 109.5 ?
    H13A C13 H13C . . 109.5 ?
    H13B C13 H13C . . 109.5 ?
    Cd1 O3W H3WA . . 129.2 ?
    Cd1 O3W H3WB . . 130.0 ?
    H3WA O3W H3WB . . 100.0 ?
    H1WB O1W H1WA . . 120.0 ?
    H2WA O2W H2WB . . 113.1 ?
loop_
    _geom_torsion_atom_site_label_1
    _geom_torsion_atom_site_label_2
    _geom_torsion_atom_site_label_3
    _geom_torsion_atom_site_label_4
    _geom_torsion_site_symmetry_1
    _geom_torsion_site_symmetry_2
    _geom_torsion_site_symmetry_3
    _geom_torsion_site_symmetry_4
    _geom_torsion
    _geom_torsion_publ_flag
    O3W Cd1 N1 C5 . . . . -12.4(3) ?
    O4 Cd1 N1 C5 . . . . 122.9(3) ?
    N2 Cd1 N1 C5 1_465 . . . -88.0(11) ?
    O5 Cd1 N1 C5 . . . . 70.6(2) ?
    O3 Cd1 N1 C5 . . . . -97.2(3) ?
    O2 Cd1 N1 C5 . . . . -150.6(3) ?
    C14 Cd1 N1 C5 . . . . 96.7(3) ?
    O3W Cd1 N1 C1 . . . . 168.4(3) ?
    O4 Cd1 N1 C1 . . . . -56.3(3) ?
    N2 Cd1 N1 C1 1_465 . . . 92.7(11) ?
    O5 Cd1 N1 C1 . . . . -108.6(3) ?
    O3 Cd1 N1 C1 . . . . 83.6(3) ?
    O2 Cd1 N1 C1 . . . . 30.1(3) ?
    C14 Cd1 N1 C1 . . . . -82.6(3) ?
    C5 N1 C1 C2 . . . . -0.4(6) ?
    Cd1 N1 C1 C2 . . . . 178.9(4) ?
    N1 C1 C2 C3 . . . . 1.8(7) ?
    C1 C2 C3 C4 . . . . -1.5(7) ?
    C2 C3 C4 C5 . . . . -0.1(6) ?
    C2 C3 C4 C6 . . . . 177.0(4) ?
    C1 N1 C5 C4 . . . . -1.3(5) ?
    Cd1 N1 C5 C4 . . . . 179.4(2) ?
    C3 C4 C5 N1 . . . . 1.6(5) ?
    C6 C4 C5 N1 . . . . -175.7(3) ?
    C3 C4 C6 O1 . . . . -156.8(4) ?
    C5 C4 C6 O1 . . . . 20.3(5) ?
    C3 C4 C6 C9 . . . . 21.1(5) ?
    C5 C4 C6 C9 . . . . -161.8(3) ?
    C11 N2 C7 C8 . . . . 1.5(5) ?
    Cd1 N2 C7 C8 1_645 . . . -170.5(3) ?
    N2 C7 C8 C9 . . . . 1.3(5) ?
    C7 C8 C9 C10 . . . . -3.2(5) ?
    C7 C8 C9 C6 . . . . 176.7(3) ?
    O1 C6 C9 C8 . . . . 33.5(5) ?
    C4 C6 C9 C8 . . . . -144.4(3) ?
    O1 C6 C9 C10 . . . . -146.6(4) ?
    C4 C6 C9 C10 . . . . 35.5(5) ?
    C8 C9 C10 C11 . . . . 2.5(5) ?
    C6 C9 C10 C11 . . . . -177.4(3) ?
    C7 N2 C11 C10 . . . . -2.2(5) ?
    Cd1 N2 C11 C10 1_645 . . . 169.5(3) ?
    C9 C10 C11 N2 . . . . 0.3(5) ?
    O3W Cd1 O5 C14 . . . . -161.18(19) ?
    O4 Cd1 O5 C14 . . . . 1.54(17) ?
    N2 Cd1 O5 C14 1_465 . . . -76.13(19) ?
    N1 Cd1 O5 C14 . . . . 105.42(18) ?
    O3 Cd1 O5 C14 . . . . 156.8(2) ?
    O2 Cd1 O5 C14 . . . . 34.7(2) ?
    O3W Cd1 O2 C12 . . . . 5.4(2) ?
    O4 Cd1 O2 C12 . . . . -172.26(19) ?
    N2 Cd1 O2 C12 1_465 . . . -84.20(19) ?
    N1 Cd1 O2 C12 . . . . 92.11(19) ?
    O5 Cd1 O2 C12 . . . . 161.38(17) ?
    O3 Cd1 O2 C12 . . . . -2.13(17) ?
    C14 Cd1 O2 C12 . . . . 177.63(18) ?
    O3W Cd1 O3 C12 . . . . -172.87(19) ?
    O4 Cd1 O3 C12 . . . . 17.4(2) ?
    N2 Cd1 O3 C12 1_465 . . . 100.03(19) ?
    N1 Cd1 O3 C12 . . . . -80.64(19) ?
    O5 Cd1 O3 C12 . . . . -131.0(3) ?
    O2 Cd1 O3 C12 . . . . 2.10(17) ?
    C14 Cd1 O3 C12 . . . . 1.2(4) ?
    O3W Cd1 O4 C14 . . . . 23.0(2) ?
    N2 Cd1 O4 C14 1_465 . . . 106.73(19) ?
    N1 Cd1 O4 C14 . . . . -75.40(19) ?
    O5 Cd1 O4 C14 . . . . -1.53(16) ?
    O3 Cd1 O4 C14 . . . . -171.49(16) ?
    O2 Cd1 O4 C14 . . . . -159.18(19) ?
    Cd1 O5 C14 O4 . . . . -2.7(3) ?
    Cd1 O5 C14 C15 . . . . 175.8(3) ?
    Cd1 O4 C14 O5 . . . . 2.8(3) ?
    Cd1 O4 C14 C15 . . . . -175.8(3) ?
    O3W Cd1 C14 O5 . . . . 19.8(2) ?
    O4 Cd1 C14 O5 . . . . -177.3(3) ?
    N2 Cd1 C14 O5 1_465 . . . 108.46(18) ?
    N1 Cd1 C14 O5 . . . . -71.88(18) ?
    O3 Cd1 C14 O5 . . . . -153.9(3) ?
    O2 Cd1 C14 O5 . . . . -154.70(17) ?
    O3W Cd1 C14 O4 . . . . -162.90(17) ?
    N2 Cd1 C14 O4 1_465 . . . -74.26(19) ?
    N1 Cd1 C14 O4 . . . . 105.40(19) ?
    O5 Cd1 C14 O4 . . . . 177.3(3) ?
    O3 Cd1 C14 O4 . . . . 23.4(4) ?
    O2 Cd1 C14 O4 . . . . 22.6(2) ?
    O3W Cd1 C14 C15 . . . . -89(4) ?
    O4 Cd1 C14 C15 . . . . 74(4) ?
    N2 Cd1 C14 C15 1_465 . . . -1(4) ?
    N1 Cd1 C14 C15 . . . .  18E1(10)
                                    ?
    O5 Cd1 C14 C15 . . . . -109(4) ?
    O3 Cd1 C14 C15 . . . . 97(4) ?
    O2 Cd1 C14 C15 . . . . 96(4) ?
    Cd1 O2 C12 O3 . . . . 3.8(3) ?
    Cd1 O2 C12 C13 . . . . -175.3(3) ?
    Cd1 O3 C12 O2 . . . . -3.8(3) ?
    Cd1 O3 C12 C13 . . . . 175.3(3) ?
loop_
    _geom_hbond_atom_site_label_D
    _geom_hbond_atom_site_label_H
    _geom_hbond_atom_site_label_A
    _geom_hbond_site_symmetry_A
    _geom_hbond_distance_DH
    _geom_hbond_distance_HA
    _geom_hbond_distance_DA
    _geom_hbond_angle_DHA
    _geom_hbond_publ_flag
    O1W H1WA O4 1_555 0.89 2.06 2.773(2) 136 y
    O1W H1WB O2w 1_555 0.89 2.00 2.834(3) 155 y
    O2W H2WA O2 1_555 0.89 1.93 2.811(4) 173 y
    O2W H2WB O1w 2_676 0.89 1.95 2.803(2) 162 y
    O3W H3WA O5 2_767 0.89 1.80 2.679(2) 172 y
    O3W H3WB O3 2_667 0.89 1.81 2.693(3) 170 y
data_global
_journal_date_recd_electronic     2012-04-24
_journal_date_accepted     2012-04-28
_journal_name_full     'Acta Crystallographica, Section E'
_journal_year     2012
_journal_volume     68
_journal_issue      6
_journal_page_first     m723
_journal_page_last     m723
_journal_paper_category     QM
_journal_paper_doi     10.1107/S1600536812019101
_journal_coeditor_code     BT5902
_publ_contact_author_name     'Dr. Zhi-Wei Wang'
_publ_contact_author_address
;
Department of Chemistry, Capital Normal University,
Beijing 100048, People's Public of China
;
_publ_contact_author_email     'wanchqing@yahoo.com.cn'
_publ_contact_author_fax     '+86 010 6890-2320'
_publ_contact_author_phone     '+86 010 6890-3619'
_publ_section_title
;\
<i>catena</i>-Poly[[[bis(acetato-\k^2^<i>O</i>,<i>O</i>')aquacadmium]-\m-\
[(pyridin-3-yl)(pyridin-4-yl)methanone]-\k^2^<i>N</i>:<i>N</i>'] dihydrate]
;
loop_
    _publ_author_name
    _publ_author_address
    'Zhi-Wei Wang'
;
Department of Chemistry,
Capital Normal University,
Beijing 100048,
People's Republic of China
;
    'Ai-Min Li'
;
Department of Chemistry,
Capital Normal University,
Beijing 100048,
People's Republic of China
;
    'Ya Zhang'
;
Department of Chemistry,
Capital Normal University,
Beijing 100048,
People's Republic of China
;
