# Supplementary material for: catena-Poly[[[bis­(acetato-κ2 O,O′)aqua­cadmium]-μ-[(pyridin-3-yl)(pyridin-4-yl)methanone]-κ2 N:N′] dihydrate]
Source: Acta Crystallogr Sect E Struct Rep Online. 2012 May 5;68(Pt 6):m723. doi: 10.1107/S1600536812019101 (PMC3379068; doi:10.1107/S1600536812019101)
Supplement: Supplementary file 2 [file e-68-0m723-Isup2.hkl]

# 
# h,k,l, Fc-squared, Fo-squared, sigma(Fo-squared) and status flag 
# 
data_I
_shelx_title ' y in P-1' 
_shelx_refln_list_code          4 
_shelx_F_calc_maximum      144.19 
_exptl_crystal_F_000       472.00 
_reflns_d_resolution_high  0.7467 
 
loop_ 
 _symmetry_equiv_pos_as_xyz 
 'x, y, z' 
 '-x, -y, -z' 
 
_cell_length_a     8.5447 
_cell_length_b    10.6992 
_cell_length_c    11.2146 
_cell_angle_alpha  76.903 
_cell_angle_beta   87.833 
_cell_angle_gamma  77.160 
 
_shelx_F_squared_multiplier     1.000 
 
loop_ 
 _refln_index_h 
 _refln_index_k 
 _refln_index_l 
 _refln_F_squared_calc 
 _refln_F_squared_meas 
 _refln_F_squared_sigma 
 _refln_observed_status 
   1   0   0       22.93       29.62      2.52 o 
   2   0   0        6.39        6.09      2.10 o 
   3   0   0       32.40       24.79      4.41 o 
   4   0   0     4962.98     5273.79    165.74 o 
   5   0   0     2182.05     2329.79     79.82 o 
   6   0   0      975.76     1006.40     41.80 o 
   7   0   0     1300.98     1392.92     56.30 o 
   8   0   0      464.58      449.74     27.73 o 
   9   0   0      147.66      149.14     18.49 o 
  10   0   0       18.93       10.50      9.66 o 
  11   0   0      230.53      270.45     17.36 o 
 -10   1   0       45.25       35.71     12.60 o 
  -9   1   0      551.96      545.74     34.24 o 
  -8   1   0       46.73       38.44     10.50 o 
  -7   1   0      657.59      674.93     34.03 o 
  -6   1   0       12.57       12.34      3.43 o 
  -5   1   0     2052.95     2151.34     51.23 o 
  -4   1   0     2781.90     3128.44    102.72 o 
  -3   1   0     2032.50     1991.76     37.18 o 
  -2   1   0     1025.10     1052.90     20.10 o 
  -1   1   0     5863.72     6283.73    109.63 o 
   0   1   0     5562.01     5939.43    224.56 o 
   1   1   0     5842.06     6047.87    182.96 o 
   2   1   0      581.84      583.34     21.01 o 
   3   1   0        0.64        0.42      2.31 o 
   4   1   0     4845.17     5116.04    160.28 o 
   5   1   0      237.50      225.19     14.49 o 
   6   1   0     1719.07     1735.10     63.86 o 
   7   1   0        4.05        1.05      5.88 o 
   8   1   0     1688.26     1784.47     69.74 o 
   9   1   0       30.90       52.52     11.55 o 
  10   1   0      204.83      228.98     14.45 o 
  11   1   0       40.48       65.33     13.65 o 
 -10   2   0      147.92      165.95     22.48 o 
  -9   2   0      395.59      393.44     29.20 o 
  -8   2   0      403.18      403.11     26.68 o 
  -7   2   0      310.54      335.26     22.90 o 
  -6   2   0       55.64       61.55     10.50 o 
  -5   2   0     3490.84     3456.03     67.61 o 
  -4   2   0       35.92       42.09      3.21 o 
  -3   2   0     7013.20     7417.60    130.40 o 
  -2   2   0       22.74       35.80      6.36 o 
  -1   2   0    14278.01    15142.52    470.64 o 
   0   2   0      904.57      850.34     20.05 o 
   1   2   0       83.69       63.10      3.17 o 
   2   2   0    16466.61    17563.42    526.62 o 
   3   2   0     6861.31     7039.78    214.05 o 
   4   2   0     1764.95     1783.21     59.03 o 
   5   2   0      499.07      460.03     21.85 o 
   6   2   0      852.57      841.93     35.50 o 
   7   2   0      606.61      500.16     26.68 o 
   8   2   0      978.66      947.38     40.96 o 
   9   2   0        0.22        8.19      6.72 o 
  10   2   0      109.67      130.66     16.59 o 
  11   2   0       21.95       20.38     10.92 o 
 -10   3   0      173.59      194.10     24.16 o 
  -9   3   0       20.54       12.18      9.87 o 
  -8   3   0      861.63      854.95     44.11 o 
  -7   3   0       28.37       17.44      9.03 o 
  -6   3   0     1118.84     1081.65     32.15 o 
  -5   3   0     2682.44     2855.36     68.64 o 
  -4   3   0      907.28      882.77     19.36 o 
  -3   3   0       56.72       46.89      5.61 o 
  -2   3   0     4806.46     5208.45    166.58 o 
  -1   3   0    11500.59    12107.97    284.11 o 
   0   3   0        4.53       13.21      4.62 o 
   1   3   0     1780.79     1644.31     37.65 o 
   2   3   0      166.12      183.94      9.66 o 
   3   3   0    14383.19    14584.75    439.03 o 
   4   3   0     1032.24      973.63     34.87 o 
   5   3   0      657.16      654.97     26.47 o 
   6   3   0      126.26      130.45     10.92 o 
   7   3   0     2062.93     2050.83     72.26 o 
   8   3   0      284.05      286.52     18.91 o 
   9   3   0      216.09      211.11     17.65 o 
  10   3   0      152.22      159.02     17.65 o 
  11   3   0      110.22      152.71     18.91 o 
  -9   4   0      113.03      103.56     17.23 o 
  -8   4   0      444.29      460.66     31.72 o 
  -7   4   0      116.53      137.38     16.38 o 
  -6   4   0      841.53      920.53     34.35 o 
  -5   4   0        3.06        2.95      3.68 o 
  -4   4   0     1415.67     1524.63     39.89 o 
  -3   4   0       31.84       28.97      4.18 o 
  -2   4   0     4088.10     4531.20    100.83 o 
  -1   4   0      627.48      704.25     19.60 o 
   0   4   0     1842.37     1803.29     42.26 o 
   1   4   0       22.84       17.88      2.96 o 
   2   4   0     1236.00     1165.96     28.43 o 
   3   4   0     2786.01     2810.16     68.69 o 
   4   4   0      392.43      386.09     17.01 o 
   5   4   0     1212.04     1244.40     44.53 o 
   6   4   0      567.29      557.08     25.42 o 
   7   4   0      880.92      908.51     37.81 o 
   8   4   0        0.09       -0.63      5.25 o 
   9   4   0      209.70      202.92     17.01 o 
  10   4   0        1.11        3.15      8.61 o 
  -9   5   0      213.63      233.80     26.47 o 
  -8   5   0        9.73       -9.03      9.03 o 
  -7   5   0      625.62      556.87     33.82 o 
  -6   5   0     1444.55     1412.26     40.90 o 
  -5   5   0     1475.88     1435.84     52.10 o 
  -4   5   0      497.13      488.27     34.24 o 
  -3   5   0      398.69      386.74     22.16 o 
  -2   5   0     1855.28     1847.39     45.58 o 
  -1   5   0      136.80      130.84      7.57 o 
   0   5   0     4402.65     4473.34     99.37 o 
   1   5   0      300.11      314.03     11.34 o 
   2   5   0     2802.21     2919.53     66.39 o 
   3   5   0        1.16       -0.69      2.45 o 
   4   5   0      567.89      528.07     19.85 o 
   5   5   0      385.68      390.80     24.47 o 
   6   5   0     2349.64     2053.35     70.79 o 
   7   5   0      348.50      343.66     19.75 o 
   8   5   0       38.96       35.08      9.24 o 
   9   5   0      108.99      108.81     13.44 o 
  -8   6   0       39.07       58.19     13.86 o 
  -7   6   0      646.82      646.57     38.65 o 
  -6   6   0        0.22        0.42      7.56 o 
  -5   6   0     1865.03     1855.97     50.01 o 
  -4   6   0      141.50      123.13     17.54 o 
  -3   6   0      512.37      521.07     35.71 o 
  -2   6   0      114.01      131.70      8.69 o 
  -1   6   0     1776.11     1696.05     58.71 o 
   0   6   0      927.88      983.09     27.18 o 
   1   6   0     3526.92     3586.62     89.91 o 
   2   6   0     2610.56     2608.77     60.82 o 
   3   6   0     1114.02     1089.65     38.44 o 
   4   6   0      296.27      310.02     15.86 o 
   5   6   0      365.62      385.52     16.28 o 
   6   6   0     1366.94     1442.16     38.42 o 
   7   6   0       17.98       11.23      8.82 o 
   8   6   0      239.48      248.29     19.33 o 
   9   6   0        5.37        4.83      8.40 o 
  10   6   0      229.53      275.18     23.74 o 
  11   6   0       11.60       18.28     10.92 o 
  -8   7   0      423.29      445.54     34.03 o 
  -7   7   0      132.95      118.89     18.07 o 
  -6   7   0      503.57      501.21     32.77 o 
  -5   7   0      439.17      394.28     27.31 o 
  -4   7   0      133.66      129.25     19.12 o 
  -3   7   0     1981.96     1929.81     57.03 o 
  -2   7   0        4.39        2.95      3.70 o 
  -1   7   0     1696.11     1698.71     44.18 o 
   0   7   0      248.93      246.37     20.38 o 
   1   7   0     2510.00     2419.96     58.37 o 
   2   7   0      143.04      153.03      8.98 o 
   3   7   0      374.02      359.27     14.03 o 
   4   7   0       14.53        3.84      4.08 o 
   5   7   0      528.88      513.20     26.47 o 
   6   7   0      335.72      333.27     17.44 o 
   7   7   0      105.43      107.55     13.86 o 
   8   7   0      201.08      173.93     17.65 o 
   9   7   0      106.25      125.41     15.96 o 
  10   7   0       47.80       39.07     11.97 o 
  -7   8   0       24.60       22.06     12.18 o 
  -6   8   0      312.83      279.17     24.79 o 
  -5   8   0      124.30      151.24     18.91 o 
  -4   8   0      554.63      539.58     21.47 o 
  -3   8   0      454.01      441.38     18.39 o 
  -2   8   0     2772.67     2600.13     97.78 o 
  -1   8   0      123.03      142.25     10.55 o 
   0   8   0     1011.78     1079.17     34.66 o 
   1   8   0      989.96      974.31     28.88 o 
   2   8   0      124.66      122.75      8.78 o 
   3   8   0     1521.51     1572.18     41.32 o 
   4   8   0      127.68      122.73      9.24 o 
   5   8   0      733.16      707.07     34.66 o 
   6   8   0        0.64        1.47      6.72 o 
   7   8   0      472.43      452.05     27.73 o 
   8   8   0       46.48       27.10     10.92 o 
   9   8   0      159.12      172.25     20.17 o 
  10   8   0        3.44       -7.35      9.87 o 
  -6   9   0      602.54      642.16     40.75 o 
  -5   9   0       73.11       75.62     15.54 o 
  -4   9   0      761.66      750.55     40.75 o 
  -3   9   0       68.26       86.81     22.90 o 
  -2   9   0     1212.14     1173.55     35.71 o 
  -1   9   0        0.85       -3.49      4.47 o 
   0   9   0      708.94      678.17     23.69 o 
   1   9   0      117.10      112.68     11.87 o 
   2   9   0      586.56      589.01     20.93 o 
   3   9   0      191.79      200.40     17.86 o 
   4   9   0      644.29      667.78     34.24 o 
   5   9   0      283.17      272.24     20.38 o 
   6   9   0      147.40      159.65     17.23 o 
   7   9   0       33.52       21.01      9.03 o 
   8   9   0      132.27      135.49     17.23 o 
   9   9   0       91.25       80.24     14.91 o 
  10   9   0        0.17      -10.08     10.08 o 
  -5  10   0      641.48      664.84     41.38 o 
  -4  10   0       38.99       44.11     12.60 o 
  -3  10   0      209.48      209.85     20.38 o 
  -2  10   0      287.90      266.25     14.77 o 
  -1  10   0      341.13      353.27     17.16 o 
   0  10   0     1420.85     1422.75     41.21 o 
   1  10   0      159.46      187.84     12.95 o 
   2  10   0      526.92      491.12     28.99 o 
   3  10   0       48.06       39.07     11.55 o 
   4  10   0      436.75      423.06     27.31 o 
   5  10   0       12.06       21.01     11.34 o 
   6  10   0      419.40      445.96     28.99 o 
   7  10   0       32.22       41.17     13.44 o 
   8  10   0       68.31       58.61     14.28 o 
   9  10   0       13.03       -9.45      9.66 o 
  -4  11   0        0.05        2.31     10.92 o 
  -3  11   0      350.25      313.62     26.05 o 
  -2  11   0       14.66        8.82     11.13 o 
  -1  11   0      691.85      693.00     75.10 o 
   0  11   0       83.13      103.56     15.75 o 
   1  11   0      491.32      452.47     29.20 o 
   2  11   0      215.03      230.02     20.80 o 
   3  11   0      108.25       87.81     15.54 o 
   4  11   0       95.50      112.80     15.96 o 
   5  11   0      155.29      157.13     19.96 o 
   6  11   0      201.04      254.38     24.58 o 
   7  11   0       34.34       32.14     12.81 o 
   8  11   0       71.59       84.02     17.01 o 
  -3  12   0      349.90      307.74     28.15 o 
   0  12   0       12.29       16.59     10.92 o 
   1  12   0      342.25      347.44     26.68 o 
   2  12   0        0.25       -0.84      9.45 o 
   3  12   0      450.31      487.34     31.93 o 
   4  12   0        6.73       -8.61      9.87 o 
   5  12   0      128.46      127.30     18.49 o 
   6  12   0       17.29       39.28     13.44 o 
   7  12   0       91.35      112.59     19.12 o 
   1  13   0      274.98      273.71     24.79 o 
   2  13   0       73.89       74.57     16.59 o 
   3  13   0      114.25      133.39     20.17 o 
   4  13   0       83.20       70.79     16.80 o 
   5  13   0       73.35       58.19     15.33 o 
   6  13   0        4.54      -11.55     11.55 o 
  -5 -13   1        3.71      -11.34     11.34 o 
  -4 -13   1      144.34      128.98     20.80 o 
  -3 -13   1        1.98       17.01     13.02 o 
  -2 -13   1      205.04      286.94     28.36 o 
  -1 -13   1       15.66       22.27     13.86 o 
   0 -13   1      171.46      164.90     21.22 o 
  -7 -12   1       74.44       52.10     16.59 o 
  -6 -12   1       88.52       91.17     18.70 o 
  -5 -12   1       93.47       87.60     17.44 o 
  -4 -12   1       30.81       15.12     12.18 o 
  -3 -12   1       19.80       -0.84     10.50 o 
  -2 -12   1      438.67      454.57     31.30 o 
  -1 -12   1      106.21      103.35     17.65 o 
   0 -12   1      355.98      390.29     29.62 o 
   1 -12   1       30.09       47.68     14.28 o 
  -8 -11   1        1.93       -4.62     10.71 o 
  -7 -11   1      184.79      184.01     22.69 o 
  -6 -11   1        3.73       -7.98     10.29 o 
  -5 -11   1      275.05      276.86     24.37 o 
  -4 -11   1       28.44       36.34     12.18 o 
  -3 -11   1      160.20      183.17     20.59 o 
  -2 -11   1      333.35      337.57     26.05 o 
  -1 -11   1      583.77      609.18     35.71 o 
   0 -11   1      156.80      204.60     21.64 o 
   1 -11   1      327.34      353.32     26.47 o 
   2 -11   1      306.46      324.33     25.21 o 
   3 -11   1       57.81       88.02     16.80 o 
   4 -11   1      289.35      322.65     28.15 o 
  -9 -10   1       16.01       17.01     13.44 o 
  -8 -10   1       27.03       11.55     10.29 o 
  -7 -10   1       54.94       40.75     12.81 o 
  -6 -10   1      141.35      148.30     18.49 o 
  -5 -10   1      296.99      330.85     25.42 o 
  -4 -10   1       19.78       15.54      9.45 o 
  -3 -10   1      762.99      757.06     39.28 o 
  -2 -10   1      287.76      261.53     22.27 o 
  -1 -10   1      714.45      641.95     34.87 o 
   0 -10   1        5.04        2.73      7.77 o 
   1 -10   1      953.18      941.52     31.03 o 
   2 -10   1       14.34       22.12      9.66 o 
   3 -10   1      327.89      319.77     17.20 o 
   4 -10   1      127.37      139.27     19.75 o 
   5 -10   1      542.85      566.32     37.39 o 
  -9  -9   1        7.71       -9.66      9.66 o 
  -8  -9   1      231.14      241.57     21.64 o 
  -7  -9   1       38.64       26.05     11.13 o 
  -6  -9   1      392.06      401.22     26.26 o 
  -5  -9   1      190.04      218.67     19.75 o 
  -4  -9   1      423.49      385.25     25.84 o 
  -3  -9   1      336.91      319.71     22.48 o 
  -2  -9   1     1163.26     1192.73     50.83 o 
  -1  -9   1      132.98      128.54      9.89 o 
   0  -9   1       21.33       20.29      9.56 o 
   1  -9   1     1253.86     1168.57     35.19 o 
   2  -9   1      343.15      344.30     16.56 o 
   3  -9   1      654.90      650.32     39.60 o 
   4  -9   1       16.73        4.83      9.77 o 
   5  -9   1      479.49      462.76     31.93 o 
   6  -9   1       14.58       32.14     13.23 o 
 -10  -8   1       31.75       17.65     12.18 o 
  -9  -8   1       78.84       66.59     13.23 o 
  -8  -8   1       92.74       98.52     14.91 o 
  -7  -8   1       67.31       57.77     11.97 o 
  -6  -8   1      527.75      502.89     29.20 o 
  -5  -8   1       62.90       78.35     12.60 o 
  -4  -8   1     1069.45      986.87     43.90 o 
  -3  -8   1      190.46      208.17     17.44 o 
  -2  -8   1     1363.97     1408.80     37.96 o 
  -1  -8   1      224.89      191.41     10.98 o 
   0  -8   1     1132.91     1093.29     32.05 o 
   1  -8   1      528.82      485.16     18.75 o 
   2  -8   1     2808.69     2664.00     94.53 o 
   3  -8   1      588.15      623.43     23.01 o 
   4  -8   1      525.89      521.04     21.46 o 
   5  -8   1      411.99      419.28     29.20 o 
   6  -8   1      101.10       87.81     15.96 o 
   7  -8   1      391.46      401.22     31.72 o 
 -10  -7   1        2.41       -9.66      9.87 o 
  -9  -7   1      140.30      152.29     18.49 o 
  -8  -7   1       24.12       25.84      8.61 o 
  -7  -7   1      895.63      869.02     40.96 o 
  -6  -7   1      376.54      393.44     24.16 o 
  -5  -7   1      105.95      132.13     14.70 o 
  -4  -7   1      279.10      281.80     30.56 o 
  -3  -7   1      587.25      573.94     18.54 o 
  -2  -7   1     1285.59     1264.28     49.89 o 
  -1  -7   1      450.68      437.77     20.69 o 
   0  -7   1     3661.18     3804.92     88.15 o 
   1  -7   1      318.57      328.13     14.31 o 
   2  -7   1       43.34       36.97      5.72 o 
   3  -7   1       15.03        1.26      4.30 o 
   4  -7   1     2686.91     2561.61     65.54 o 
   5  -7   1        1.18        5.27      5.65 o 
   6  -7   1      656.41      679.34     39.07 o 
   7  -7   1       81.47       85.07     16.59 o 
   8  -7   1      282.75      314.67     28.99 o 
 -11  -6   1       29.02       40.12     13.86 o 
 -10  -6   1       40.83       42.85     12.18 o 
  -9  -6   1       83.91       77.09     13.02 o 
  -8  -6   1       16.32       21.22      8.40 o 
  -7  -6   1     1091.22     1110.38     47.26 o 
  -6  -6   1      143.63      150.19     14.49 o 
  -5  -6   1      530.63      512.86     21.53 o 
  -4  -6   1        0.78        1.13      3.33 o 
  -3  -6   1     1435.22     1411.56     35.72 o 
  -2  -6   1      438.72      416.32     14.22 o 
  -1  -6   1     2872.37     3085.46     71.21 o 
   0  -6   1      846.89      876.33     25.07 o 
   1  -6   1     2961.00     2821.38     66.92 o 
   2  -6   1     1128.08     1111.84     31.34 o 
   3  -6   1        4.31        3.86      3.73 o 
   4  -6   1     2107.66     2179.32     56.25 o 
   5  -6   1      840.41      743.29     26.06 o 
   6  -6   1      821.37      761.36     34.77 o 
   7  -6   1        0.70       11.76      9.45 o 
   8  -6   1      315.35      306.27     26.89 o 
 -11  -5   1        7.47       -8.40      8.40 o 
 -10  -5   1      220.05      322.44     24.79 o 
  -9  -5   1       34.93       33.19     10.71 o 
  -8  -5   1      357.09      384.20     24.37 o 
  -7  -5   1      240.76      215.26     11.28 o 
  -6  -5   1      465.04      489.92     16.81 o 
  -5  -5   1      569.87      593.48     22.37 o 
  -4  -5   1      429.45      420.19     13.90 o 
  -3  -5   1     2004.15     2038.01    104.19 o 
  -2  -5   1      301.54      281.07     22.37 o 
  -1  -5   1     2191.99     2257.80     52.71 o 
   0  -5   1        2.59        2.69      2.66 o 
   1  -5   1     4987.20     5194.73    132.02 o 
   2  -5   1      113.48      101.31      7.28 o 
   3  -5   1     2603.66     2511.45     60.89 o 
   4  -5   1        0.24       -0.97      3.47 o 
   5  -5   1     1003.39     1017.22     33.82 o 
   6  -5   1      540.55      536.52     22.79 o 
   7  -5   1      635.21      591.41     23.93 o 
   8  -5   1      328.00      326.44     26.89 o 
   9  -5   1      183.16      211.74     24.79 o 
  -9  -4   1      121.22      128.56     14.70 o 
  -8  -4   1      566.99      593.84     29.20 o 
  -7  -4   1       30.34       24.37      6.51 o 
  -6  -4   1      495.78      461.92     21.64 o 
  -5  -4   1      182.02      165.30      8.16 o 
  -4  -4   1     1714.67     1568.34     37.90 o 
  -3  -4   1       13.42       11.04      2.66 o 
  -2  -4   1     5313.47     5616.87    121.87 o 
  -1  -4   1     2995.96     3221.50     71.81 o 
   0  -4   1     2586.90     2285.34    100.51 o 
   1  -4   1     1993.94     1987.78     47.01 o 
   2  -4   1     1317.45     1223.95     31.79 o 
   3  -4   1     1027.97     1057.68     29.15 o 
   4  -4   1      474.04      480.79     33.50 o 
   5  -4   1      975.95      973.24     29.67 o 
   6  -4   1      193.17      190.13     12.10 o 
   7  -4   1     1520.49     1564.79     45.31 o 
   8  -4   1       25.80        1.89      8.61 o 
   9  -4   1      268.29      272.03     27.31 o 
 -10  -3   1        9.15        2.52      7.98 o 
  -9  -3   1      370.34      321.60     21.43 o 
  -8  -3   1      141.99      155.45     13.86 o 
  -7  -3   1      341.84      343.45     19.33 o 
  -6  -3   1      252.92      239.26     14.49 o 
  -5  -3   1      210.29      200.82     11.55 o 
  -4  -3   1     6473.28     6282.51    192.42 o 
  -3  -3   1     1327.93     1683.87     38.96 o 
  -2  -3   1     1512.39     1429.05     45.37 o 
  -1  -3   1      465.92      484.76     13.19 o 
   0  -3   1     3177.13     3423.51     75.38 o 
   1  -3   1     1326.69     1345.14     32.38 o 
   2  -3   1      769.68      708.75     19.83 o 
   3  -3   1     1069.04     1056.86     28.36 o 
   4  -3   1     1871.78     1824.66     45.88 o 
   5  -3   1      695.63      703.57     22.85 o 
   6  -3   1      644.60      634.75     22.55 o 
   7  -3   1      440.17      435.04     27.73 o 
   8  -3   1      312.28      276.02     23.11 o 
   9  -3   1      343.24      301.44     26.68 o 
  10  -3   1        6.76       31.93     13.65 o 
 -11  -2   1      192.21      205.02     21.85 o 
 -10  -2   1       27.77       13.23      8.61 o 
  -9  -2   1      240.86      236.53     18.07 o 
  -8  -2   1        7.93       11.13      7.35 o 
  -7  -2   1     1801.50     1821.44     67.43 o 
  -6  -2   1       85.92       89.49     10.08 o 
  -5  -2   1      922.02      889.19     34.87 o 
  -4  -2   1       67.65       61.76      6.72 o 
  -3  -2   1     8771.38     9617.86    290.30 o 
  -2  -2   1     2428.00     2592.87     88.23 o 
  -1  -2   1     4967.99     5187.04    341.24 o 
   0  -2   1     2450.31     2399.36     52.80 o 
   1  -2   1       42.19       34.61      3.17 o 
   2  -2   1     2143.66     2199.31     88.86 o 
   3  -2   1      555.86      600.93     17.82 o 
   4  -2   1     6787.33     7116.59    126.41 o 
   5  -2   1      348.24      376.12     14.82 o 
   6  -2   1     1472.89     1456.61     46.63 o 
   7  -2   1        0.94       -5.25      5.25 o 
   8  -2   1      177.41      171.41     18.91 o 
   9  -2   1      194.15      230.65     22.27 o 
  10  -2   1      317.59      349.12     29.20 o 
 -11  -1   1       34.83       50.41     13.65 o 
 -10  -1   1      129.26      118.89     16.80 o 
  -9  -1   1       39.06       29.62     11.13 o 
  -8  -1   1      651.43      589.85     31.72 o 
  -7  -1   1     2303.38     2076.87     76.04 o 
  -6  -1   1      823.75      818.82     35.08 o 
  -5  -1   1     2109.01     2225.60     75.62 o 
  -4  -1   1     2252.73     2327.27     76.46 o 
  -3  -1   1     1024.35     1059.34     36.55 o 
  -2  -1   1      611.62      579.98     20.17 o 
  -1  -1   1    15667.86    18367.22    393.55 o 
   0  -1   1     3134.30     2968.07     64.24 o 
   1  -1   1     4517.62     4722.58    101.52 o 
   2  -1   1      344.25      380.88     11.43 o 
   3  -1   1     1977.22     1907.17     48.21 o 
   4  -1   1      361.04      396.54     13.87 o 
   5  -1   1     1777.20     1761.56     44.63 o 
   6  -1   1      667.14      641.74     31.30 o 
   7  -1   1      121.03      152.29     15.75 o 
   8  -1   1      367.97      372.65     25.63 o 
   9  -1   1       14.21       18.70     10.50 o 
  10  -1   1      355.10      380.84     30.88 o 
 -11   0   1       16.79       28.15     12.81 o 
 -10   0   1      202.10      247.66     25.00 o 
  -9   0   1       99.91      105.45     15.96 o 
  -8   0   1      796.72      840.24     40.75 o 
  -7   0   1        1.27       -2.73      5.67 o 
  -6   0   1     1766.44     1702.13     63.02 o 
  -5   0   1     1089.28     1083.08     42.22 o 
  -4   0   1     1983.24     2139.68     71.84 o 
  -3   0   1     1094.10     1052.41     37.18 o 
  -2   0   1     1609.71     1721.66     55.25 o 
  -1   0   1     5172.24     6035.90    182.96 o 
   0   0   1     6674.28     6905.20    120.86 o 
   1   0   1     4071.36     4643.32     99.44 o 
   2   0   1      917.05     1037.56     42.01 o 
   3   0   1     3065.77     3287.59     73.44 o 
   4   0   1      292.71      376.22     18.49 o 
   5   0   1     3444.38     3441.43    113.85 o 
   6   0   1      236.70      228.97     16.59 o 
   7   0   1     1057.82     1065.01     46.63 o 
   8   0   1      300.39      324.54     23.32 o 
   9   0   1      389.63      405.84     28.15 o 
  10   0   1       47.74       45.37     13.23 o 
  11   0   1       68.19      110.49     17.44 o 
 -10   1   1      142.85      145.36     20.38 o 
  -9   1   1      332.56      341.35     26.05 o 
  -8   1   1     1489.11     1461.61     61.34 o 
  -7   1   1      234.54      220.77     17.23 o 
  -6   1   1     1421.49     1375.09     36.15 o 
  -5   1   1       21.43       25.28      3.79 o 
  -4   1   1    10447.09    10638.76    229.18 o 
  -3   1   1       12.62       12.00      2.27 o 
  -2   1   1     5824.03     6268.44    135.09 o 
  -1   1   1      991.85     1093.02     20.78 o 
   0   1   1     7730.58     8348.19    179.81 o 
   1   1   1     7775.42     8216.54    247.66 o 
   2   1   1     4656.59     4766.29    145.57 o 
   3   1   1      522.12      462.76     19.54 o 
   4   1   1     4133.92     4888.33    154.18 o 
   5   1   1     1361.74     1293.98     48.73 o 
   6   1   1      101.24      110.07     11.76 o 
   7   1   1     1694.05     1743.51     66.59 o 
   8   1   1       75.82       86.13     12.81 o 
   9   1   1      202.44      216.97     13.43 o 
  10   1   1       56.64       58.61     12.60 o 
  11   1   1      154.73      147.25     19.33 o 
 -10   2   1       20.11       29.41     12.60 o 
  -9   2   1      940.23      895.28     46.42 o 
  -8   2   1       79.28       68.90     13.02 o 
  -7   2   1      495.66      454.15     27.31 o 
  -6   2   1      516.36      527.96     17.51 o 
  -5   2   1     1014.02     1001.16     28.57 o 
  -4   2   1     2587.51     2590.16     60.06 o 
  -3   2   1     3427.53     3661.11     66.03 o 
  -2   2   1     1192.22     1250.33     24.12 o 
  -1   2   1     2458.57     2638.28     47.32 o 
   0   2   1     8103.17     8983.51    190.70 o 
   1   2   1      229.08      240.31     10.29 o 
   2   2   1    14590.65    16353.68    491.12 o 
   3   2   1     1316.28     1134.12     38.86 o 
   4   2   1     6181.57     6521.98    200.82 o 
   5   2   1      287.12      269.30     14.91 o 
   6   2   1      713.28      655.18     28.99 o 
   7   2   1      684.49      641.53     30.04 o 
   8   2   1      859.84      789.83     36.55 o 
   9   2   1      224.61      214.05     17.86 o 
  10   2   1       29.01       36.76     10.08 o 
  11   2   1       80.41       98.31     16.17 o 
 -10   3   1       50.63       73.94     16.80 o 
  -9   3   1      587.82      604.14     37.39 o 
  -8   3   1       39.50       34.24     11.55 o 
  -7   3   1      911.51      916.92     43.90 o 
  -6   3   1       33.30       10.92      6.30 o 
  -5   3   1     2246.30     2319.98     45.28 o 
  -4   3   1      548.74      517.99     12.96 o 
  -3   3   1     1255.58     1368.74     27.53 o 
  -2   3   1     5942.48     6046.66    106.94 o 
  -1   3   1    12471.60    13016.47    225.84 o 
   0   3   1     2574.52     2764.94     61.18 o 
   1   3   1     2207.09     2056.84     46.19 o 
   2   3   1      340.02      288.83     13.02 o 
   3   3   1       78.54       92.01      7.35 o 
   4   3   1     6197.77     6372.83    196.62 o 
   5   3   1       98.80       96.63      8.82 o 
   6   3   1     1855.44     1692.67     60.29 o 
   7   3   1      111.50       95.58     11.13 o 
   8   3   1      425.09      401.64     23.32 o 
   9   3   1        0.65       -6.09      6.09 o 
  10   3   1      305.50      293.67     22.69 o 
  11   3   1       22.90       27.52     12.18 o 
  -9   4   1       73.26       59.24     13.86 o 
  -8   4   1      329.70      338.41     26.47 o 
  -7   4   1      814.82      839.82     42.85 o 
  -6   4   1      521.45      541.54     31.09 o 
  -5   4   1     1802.67     1785.93     46.14 o 
  -4   4   1      210.43      213.87      8.87 o 
  -3   4   1     1672.96     1697.74     39.12 o 
  -2   4   1     1763.72     1655.69     40.17 o 
  -1   4   1    17724.44    18654.11    466.23 o 
   0   4   1        1.60       15.53      8.51 o 
   1   4   1     1231.65     1249.37     64.91 o 
   2   4   1      560.63      583.85     16.26 o 
   3   4   1     4596.40     4646.76    144.52 o 
   4   4   1     2091.52     2100.19     69.53 o 
   5   4   1     3351.13     3588.47    115.53 o 
   6   4   1      832.09      755.17     32.14 o 
   7   4   1      409.70      382.31     21.85 o 
   8   4   1      134.28      158.81     14.49 o 
   9   4   1       39.93       35.08      9.87 o 
  10   4   1      225.18      237.79     20.59 o 
  11   4   1       26.95       19.75     13.02 o 
  -9   5   1        0.77        9.24     11.34 o 
  -8   5   1      265.89      295.56     25.00 o 
  -7   5   1        1.59        1.89      7.56 o 
  -6   5   1     1603.80     1647.30     68.06 o 
  -5   5   1      278.47      276.64     15.96 o 
  -4   5   1     1082.92     1089.56     30.74 o 
  -3   5   1       13.45       12.23      3.68 o 
  -2   5   1     2891.57     2968.58     68.93 o 
  -1   5   1     2166.16     2231.69    107.87 o 
   0   5   1       47.65       45.48     11.76 o 
   1   5   1     2510.74     2471.69     56.95 o 
   2   5   1      509.81      502.80     16.70 o 
   3   5   1     6039.34     5932.82    129.74 o 
   4   5   1       96.99      101.88      9.66 o 
   5   5   1      805.56      679.13     28.57 o 
   6   5   1       78.68       96.21     10.71 o 
   7   5   1      758.52      693.83     31.72 o 
   8   5   1       71.71       82.13     12.18 o 
   9   5   1      189.44      177.29     16.59 o 
  10   5   1       51.19       48.73     11.55 o 
  -9   6   1      138.72      152.08     22.69 o 
  -8   6   1      211.09      218.04     23.74 o 
  -7   6   1      245.49      277.28     24.37 o 
  -6   6   1      994.22     1058.92     50.83 o 
  -5   6   1       14.21       21.01      9.24 o 
  -4   6   1     1094.69     1087.05     31.51 o 
  -3   6   1       98.66       89.58     17.01 o 
  -2   6   1     1498.24     1609.90     41.34 o 
  -1   6   1      664.79      611.64     19.33 o 
   0   6   1     2520.45     2385.10     56.50 o 
   1   6   1     1857.24     1806.49     44.18 o 
   2   6   1     2846.23     2969.80     99.78 o 
   3   6   1       17.03       11.55      3.53 o 
   4   6   1      746.76      729.28     21.82 o 
   5   6   1      333.90      344.65     14.28 o 
   6   6   1      105.23      131.29     12.81 o 
   7   6   1      954.14      824.07     35.92 o 
   8   6   1       58.27       60.08     10.71 o 
   9   6   1      151.35      135.70     16.17 o 
  -8   7   1        4.65        9.03     10.71 o 
  -7   7   1      537.38      538.81     35.92 o 
  -6   7   1       53.09       78.35     14.49 o 
  -5   7   1      503.06      513.39     31.72 o 
  -4   7   1      424.37      408.70     16.78 o 
  -3   7   1     2091.88     2017.95     57.56 o 
  -2   7   1     1526.51     1505.80     77.09 o 
  -1   7   1      690.25      693.95     22.26 o 
   0   7   1     1593.74     1542.76     56.19 o 
   1   7   1      284.73      293.28     30.77 o 
   2   7   1     2909.51     2966.27     69.51 o 
   3   7   1        1.63       -0.03      3.64 o 
   4   7   1      592.10      607.26     35.08 o 
   5   7   1        4.79        2.72      5.88 o 
   6   7   1      739.68      755.87     31.51 o 
   7   7   1      294.53      287.35     14.25 o 
   8   7   1      244.80      259.86     14.07 o 
   9   7   1       27.64       19.54      9.66 o 
  10   7   1      105.02      125.62     17.65 o 
  -7   8   1      420.91      381.26     31.09 o 
  -6   8   1        3.62       -3.36      9.24 o 
  -5   8   1      426.01      422.64     29.62 o 
  -4   8   1       72.16       88.44     14.07 o 
  -3   8   1     1271.40     1191.95     35.07 o 
  -2   8   1      275.46      261.01     13.24 o 
  -1   8   1      399.55      400.58     16.40 o 
   0   8   1       26.71       28.81      5.49 o 
   1   8   1     1300.48     1254.28     34.76 o 
   2   8   1      455.74      443.95     16.91 o 
   3   8   1      241.58      215.38     11.76 o 
   4   8   1      329.72      317.45     14.18 o 
   5   8   1      453.55      432.82     24.58 o 
   6   8   1      539.03      517.19     19.65 o 
   7   8   1       86.88      102.51     13.23 o 
   8   8   1      185.97      197.25     19.75 o 
   9   8   1        0.91        0.84      8.19 o 
  10   8   1      116.36      149.77     19.96 o 
  -7   9   1      184.19      197.88     25.00 o 
  -6   9   1      482.12      531.66     36.76 o 
  -5   9   1      193.61      247.24     24.79 o 
  -4   9   1      439.18      457.09     30.67 o 
  -3   9   1      323.69      336.52     24.58 o 
  -2   9   1      193.00      181.37     11.75 o 
  -1   9   1     2951.57     2992.12     93.90 o 
   0   9   1       19.40       13.53      5.41 o 
   1   9   1      685.13      673.63     23.17 o 
   2   9   1        0.01       -6.20      6.20 o 
   3   9   1      623.56      609.60     21.51 o 
   4   9   1        6.51        7.40      4.97 o 
   5   9   1      649.16      617.37     31.93 o 
   6   9   1      256.44      298.08     21.85 o 
   7   9   1       67.60       48.31     11.34 o 
   8   9   1        6.56        1.05      9.03 o 
   9   9   1       64.16       57.56     14.07 o 
  10   9   1       70.89       58.19     16.17 o 
  -6  10   1      405.41      433.99     34.03 o 
  -5  10   1        0.09       -2.31     10.08 o 
  -4  10   1      373.82      355.00     27.52 o 
  -3  10   1       70.42       77.51     14.07 o 
  -2  10   1      608.84      568.85     33.19 o 
  -1  10   1       65.32       78.00      9.05 o 
   0  10   1     1371.80     1385.32     40.32 o 
   1  10   1      142.01      168.74     12.71 o 
   2  10   1       90.25       89.95      9.33 o 
   3  10   1      226.36      231.89     13.09 o 
   4  10   1      313.48      313.83     23.32 o 
   5  10   1      583.90      580.40     32.35 o 
   6  10   1       14.24       13.86     10.29 o 
   7  10   1      209.67      229.60     21.43 o 
   8  10   1        6.82       15.54     10.92 o 
   9  10   1       84.73      102.72     17.44 o 
  -5  11   1      159.89      199.14     25.21 o 
  -4  11   1      675.07      723.03     42.85 o 
  -3  11   1       60.89       56.09     14.49 o 
  -2  11   1      368.08      360.25     26.47 o 
  -1  11   1      136.65      165.11     19.12 o 
   0  11   1      425.15      445.32     19.90 o 
   1  11   1      139.05      136.97     11.96 o 
   2  11   1      424.70      455.62     28.99 o 
   3  11   1       10.79       16.17      9.45 o 
   4  11   1      326.85      350.38     25.42 o 
   5  11   1       82.62       87.81     15.33 o 
   6  11   1      100.19       95.16     16.38 o 
   7  11   1       55.09       42.01     13.02 o 
   8  11   1       41.11       15.12     11.13 o 
  -3  12   1      428.82      423.48     32.14 o 
  -2  12   1       74.25       74.36     15.96 o 
  -1  12   1      212.15      231.28     22.48 o 
   1  12   1       16.66       18.07      9.66 o 
   2  12   1      465.78      496.79     32.14 o 
   3  12   1      275.09      292.20     24.16 o 
   4  12   1      211.76      218.25     22.27 o 
   5  12   1        0.71        9.45     10.50 o 
   6  12   1      131.31      158.18     20.38 o 
   7  12   1        0.01       -3.99     11.76 o 
   2  13   1       24.96       11.55     12.18 o 
   3  13   1      178.21      180.02     22.06 o 
   4  13   1       39.42       31.09     12.81 o 
   5  13   1       28.82       32.14     15.12 o 
   6  13   1       50.49       65.54     16.17 o 
   3  14   1       90.14       58.82     16.80 o 
  -4 -13   2        8.72       22.06     13.44 o 
  -3 -13   2      158.99      170.36     23.32 o 
  -2 -13   2        5.80        2.31     13.23 o 
  -1 -13   2      192.89      189.69     24.16 o 
   0 -13   2        3.75       20.38     14.49 o 
  -6 -12   2      193.47      218.25     25.42 o 
  -5 -12   2        2.49       -9.45      9.45 o 
  -4 -12   2       67.58       58.19     16.80 o 
  -3 -12   2      124.35      157.34     21.22 o 
  -2 -12   2      202.04      178.97     21.85 o 
  -1 -12   2      169.75      189.90     22.48 o 
   0 -12   2      133.12      155.66     20.59 o 
   1 -12   2      405.18      445.12     32.14 o 
   2 -12   2       38.46       38.23     15.12 o 
  -8 -11   2       49.68       70.58     17.23 o 
  -7 -11   2       13.29        9.03     10.50 o 
  -6 -11   2      129.13      140.95     20.38 o 
  -5 -11   2       34.80       34.03     12.39 o 
  -4 -11   2      211.54      238.42     22.90 o 
  -3 -11   2        1.94       -2.73      8.19 o 
  -2 -11   2      574.32      541.54     34.24 o 
  -1 -11   2       37.62       27.73     11.97 o 
   0 -11   2      350.03      314.88     25.42 o 
   1 -11   2       20.85        4.20      9.66 o 
   2 -11   2      392.50      370.55     28.15 o 
   3 -11   2       24.26       17.01     11.13 o 
  -9 -10   2       83.75       66.38     15.96 o 
  -8 -10   2       27.54       26.05     12.18 o 
  -7 -10   2      115.73      114.90     17.86 o 
  -6 -10   2       39.92       26.26     12.60 o 
  -5 -10   2      241.83      249.97     24.16 o 
  -4 -10   2      247.84      262.58     22.90 o 
  -3 -10   2      211.63      222.45     21.85 o 
  -2 -10   2      160.30      178.13     19.96 o 
  -1 -10   2      166.22      176.66     20.17 o 
   0 -10   2      814.62      747.19     39.70 o 
   1 -10   2       67.35       38.65     11.76 o 
   2 -10   2      487.42      494.48     31.30 o 
   3 -10   2        0.03       -2.73     10.92 o 
   4 -10   2      318.77      324.25     18.19 o 
   5 -10   2       24.57       21.64     12.18 o 
  -9  -9   2       62.19       38.02     13.65 o 
  -8  -9   2       19.60       29.41     11.34 o 
  -7  -9   2      237.96      220.14     21.01 o 
  -6  -9   2       39.30       25.21     10.50 o 
  -5  -9   2      455.88      472.85     29.83 o 
  -4  -9   2        0.68       -7.98      7.98 o 
  -3  -9   2     1581.75     1442.07     60.08 o 
  -2  -9   2       15.31        8.19      8.19 o 
  -1  -9   2      438.88      451.84     27.94 o 
   0  -9   2      266.85      244.93     20.59 o 
   1  -9   2      871.89      868.00     28.63 o 
   2  -9   2      507.78      517.22     21.13 o 
   3  -9   2      391.11      373.29     18.12 o 
   4  -9   2      430.82      444.38     20.57 o 
   5  -9   2      153.64      135.70     19.12 o 
   6  -9   2      230.36      212.79     23.95 o 
 -10  -8   2       85.25       95.37     16.80 o 
  -9  -8   2       20.58       22.90      9.45 o 
  -8  -8   2      176.84      170.15     19.33 o 
  -7  -8   2      213.99      223.72     20.17 o 
  -6  -8   2      116.67      119.94     15.75 o 
  -5  -8   2       50.38       62.81     13.02 o 
  -4  -8   2      212.03      245.35     19.75 o 
  -3  -8   2     1017.03     1030.35     45.79 o 
  -2  -8   2      616.76      560.44     30.25 o 
  -1  -8   2     1477.47     1370.44     56.09 o 
   0  -8   2       29.41       22.10      5.31 o 
   1  -8   2      336.30      331.76     15.01 o 
   2  -8   2       83.73       72.50      8.58 o 
   3  -8   2     1716.48     1645.48     61.13 o 
   4  -8   2      112.05      122.30     14.91 o 
   5  -8   2      717.02      652.40     25.91 o 
   6  -8   2       38.13       31.72     11.76 o 
   7  -8   2      171.34      235.48     25.84 o 
 -10  -7   2       63.07       70.58     15.12 o 
  -9  -7   2        0.08       -7.14      7.14 o 
  -8  -7   2      302.51      306.69     23.53 o 
  -7  -7   2       44.67       31.09      9.66 o 
  -6  -7   2     1306.37     1342.08     55.46 o 
  -5  -7   2      183.63      175.40     16.17 o 
  -4  -7   2     1033.76     1083.92     46.00 o 
  -3  -7   2       90.93      103.35     13.65 o 
  -2  -7   2     2469.53     2463.74     74.15 o 
  -1  -7   2     1519.35     1479.39     38.69 o 
   0  -7   2      827.58      809.01     24.58 o 
   1  -7   2      889.52      894.92     31.09 o 
   2  -7   2       79.46       73.24     13.44 o 
   3  -7   2     1428.28     1460.10     41.37 o 
   4  -7   2      238.10      236.71     13.59 o 
   5  -7   2     1003.44     1039.67     34.15 o 
   6  -7   2       47.43       38.07      8.02 o 
   7  -7   2      262.05      268.25     26.47 o 
   8  -7   2        0.07        2.52     10.50 o 
 -10  -6   2       54.23       42.01     12.81 o 
  -9  -6   2       73.84       81.71     13.65 o 
  -8  -6   2      216.88      191.37     18.28 o 
  -7  -6   2      364.37      323.28     21.64 o 
  -6  -6   2      325.71      320.97     21.43 o 
  -5  -6   2      258.05      272.03     19.33 o 
  -4  -6   2     1377.14     1363.30     52.73 o 
  -3  -6   2      840.04      819.22     30.46 o 
  -2  -6   2     1422.69     1436.82     36.10 o 
  -1  -6   2        5.11        5.34      3.15 o 
   0  -6   2     3467.44     3698.55     84.86 o 
   1  -6   2      105.75       95.24      7.51 o 
   2  -6   2     3017.02     2957.76     71.07 o 
   3  -6   2        5.84        6.68      3.98 o 
   4  -6   2     2403.06     2292.95     59.19 o 
   5  -6   2      570.51      549.84     21.91 o 
   6  -6   2      458.51      432.90     31.51 o 
   7  -6   2      383.52      367.16     18.93 o 
   8  -6   2      160.78      176.03     22.27 o 
 -11  -5   2       95.45      103.14     16.59 o 
 -10  -5   2       14.76        8.82      9.24 o 
  -9  -5   2      308.39      299.13     22.48 o 
  -8  -5   2        0.65        2.73      7.14 o 
  -7  -5   2      779.50      769.24     36.13 o 
  -6  -5   2      228.76      230.23     17.23 o 
  -5  -5   2     1069.94      995.61     26.83 o 
  -4  -5   2      107.37      108.22     11.55 o 
  -3  -5   2     1665.62     1727.38     41.16 o 
  -2  -5   2     2932.25     3001.19     68.08 o 
  -1  -5   2      113.40      124.54      6.93 o 
   0  -5   2     4840.71     4980.68    110.50 o 
   1  -5   2     1892.96     1889.50     61.55 o 
   2  -5   2     2365.13     2208.74     54.14 o 
   3  -5   2      367.11      339.50     14.18 o 
   4  -5   2      247.27      220.26     11.88 o 
   5  -5   2       52.18       53.82      8.93 o 
   6  -5   2     1279.41     1220.98     37.78 o 
   7  -5   2       30.98       24.52      7.42 o 
   8  -5   2      652.64      622.65     26.08 o 
   9  -5   2       10.02       14.49     12.18 o 
 -11  -4   2       78.29       67.85     14.49 o 
 -10  -4   2      109.76      107.76     15.96 o 
  -9  -4   2       83.44       89.49     13.23 o 
  -8  -4   2      368.43      372.23     23.32 o 
  -7  -4   2      638.50      676.27     21.71 o 
  -6  -4   2       11.86       18.25      4.09 o 
  -5  -4   2     1222.61     1295.77     32.81 o 
  -4  -4   2      128.23      128.10      6.51 o 
  -3  -4   2     5569.96     5755.87    124.90 o 
  -2  -4   2      667.86      728.16     19.07 o 
  -1  -4   2     4286.44     4305.09     94.66 o 
   0  -4   2       60.54       60.29      4.62 o 
   1  -4   2     6140.34     6825.05    148.76 o 
   2  -4   2      828.86      815.56     23.53 o 
   3  -4   2     1260.72     1279.59     47.68 o 
   4  -4   2     1905.59     1853.26     47.75 o 
   5  -4   2      720.82      679.89     23.46 o 
   6  -4   2     1537.29     1499.63     43.05 o 
   7  -4   2      196.41      181.75     20.38 o 
   8  -4   2      651.22      671.15     39.07 o 
   9  -4   2       31.85       35.50     13.23 o 
  -9  -3   2        0.16        3.15      5.88 o 
  -8  -3   2      974.91      990.65     41.17 o 
  -7  -3   2      215.65      192.42     13.86 o 
  -6  -3   2      308.66      343.87     17.44 o 
  -5  -3   2        4.58       -1.59      3.36 o 
  -4  -3   2      991.27     1060.24     26.51 o 
  -3  -3   2     4727.05     5343.49    115.62 o 
  -2  -3   2     3446.96     3646.66    111.54 o 
  -1  -3   2     3598.75     3593.23    109.44 o 
   0  -3   2      747.43      703.82     18.39 o 
   1  -3   2       14.88       11.11      2.67 o 
   2  -3   2        8.89        6.08      7.35 o 
   3  -3   2     5369.45     5509.20    122.46 o 
   4  -3   2      133.21      134.68      8.47 o 
   5  -3   2     3619.99     3715.92     87.91 o 
   6  -3   2        1.66        7.53      4.96 o 
   7  -3   2      249.34      246.06     13.94 o 
   8  -3   2      134.80      133.81     17.65 o 
   9  -3   2      437.51      462.55     33.19 o 
  10  -3   2      164.53      149.35     22.69 o 
 -10  -2   2       57.17       65.54     12.60 o 
  -9  -2   2      241.09      221.61     18.49 o 
  -8  -2   2     1040.45     1073.62     46.00 o 
  -7  -2   2       12.14        9.87      6.30 o 
  -6  -2   2      737.21      775.55     32.98 o 
  -5  -2   2        7.81        6.93      3.99 o 
  -4  -2   2     2859.38     3003.68     67.66 o 
  -3  -2   2      392.58      409.27     11.96 o 
  -2  -2   2     1407.18     1528.00     93.06 o 
  -1  -2   2      134.21      155.24      9.87 o 
   0  -2   2     1625.91     1538.44     37.29 o 
   1  -2   2     3459.39     3539.39     78.13 o 
   2  -2   2      616.30      526.66     15.59 o 
   3  -2   2     2666.75     2842.15     65.87 o 
   4  -2   2     1547.89     1515.01     39.21 o 
   5  -2   2     1530.46     1608.93     42.55 o 
   6  -2   2      101.23      111.22     12.08 o 
   7  -2   2      538.70      566.74     32.35 o 
   8  -2   2       12.29        9.24      8.61 o 
   9  -2   2      495.37      493.22     33.61 o 
  10  -2   2        0.04        0.42     10.92 o 
 -11  -1   2      150.97      145.54     15.65 o 
 -10  -1   2        1.93        1.68      9.66 o 
  -9  -1   2      314.08      340.30     24.16 o 
  -8  -1   2      109.38      117.84     14.28 o 
  -7  -1   2      925.49      966.28     41.38 o 
  -6  -1   2      286.33      269.93     17.01 o 
  -5  -1   2     1387.68     1419.59     51.25 o 
  -4  -1   2     2606.33     2782.05     89.70 o 
  -3  -1   2     3024.33     3437.63     75.53 o 
  -2  -1   2     1677.57     1612.09     44.32 o 
  -1  -1   2     2156.03     2407.72     74.99 o 
   0  -1   2    20791.94    20559.24    449.95 o 
   1  -1   2       81.02       86.01      3.14 o 
   2  -1   2     1539.28     1570.31     37.06 o 
   3  -1   2       36.06       39.60      8.19 o 
   4  -1   2     6479.59     6653.77    146.45 o 
   5  -1   2     1938.10     1848.06     47.08 o 
   6  -1   2      376.38      385.25     23.53 o 
   7  -1   2      272.23      278.12     20.38 o 
   8  -1   2      510.01      492.38     30.46 o 
   9  -1   2      168.19      170.78     21.01 o 
  10  -1   2       57.34       33.61     11.76 o 
 -11   0   2       85.70       93.90     18.07 o 
 -10   0   2      155.13      141.37     18.91 o 
  -9   0   2      719.40      652.03     36.55 o 
  -8   0   2        5.70       -0.37      4.51 o 
  -7   0   2      667.61      698.03     33.61 o 
  -6   0   2        4.32       -2.31      4.20 o 
  -5   0   2     3003.01     3222.97    106.29 o 
  -4   0   2       90.16       76.04      7.98 o 
  -3   0   2     2899.16     2978.46     94.74 o 
  -2   0   2      865.53      992.47     23.31 o 
  -1   0   2      390.44      356.93     12.07 o 
   0   0   2     5115.96     5678.17     98.96 o 
   1   0   2     4904.43     4842.20     84.81 o 
   2   0   2       24.23       21.27      2.51 o 
   3   0   2     2053.25     2209.80     51.54 o 
   4   0   2     2037.70     2008.22     48.64 o 
   5   0   2      316.92      335.05     19.54 o 
   6   0   2     1129.05     1113.95     46.21 o 
   7   0   2        5.36        6.93      5.88 o 
   8   0   2      675.82      643.00     34.87 o 
   9   0   2       19.63       18.07      9.03 o 
  10   0   2      153.64      205.86     21.43 o 
 -10   1   2      348.47      340.09     27.73 o 
  -9   1   2      230.00      243.25     21.43 o 
  -8   1   2      605.32      591.53     32.98 o 
  -7   1   2      128.34      143.89      9.59 o 
  -6   1   2      919.03      962.24     53.04 o 
  -5   1   2     3165.64     3419.86     78.83 o 
  -4   1   2     2040.17     2251.98     52.86 o 
  -3   1   2     2246.25     2100.76     48.63 o 
  -2   1   2      982.93     1089.88     26.36 o 
  -1   1   2     7219.35     7411.53    223.02 o 
   0   1   2     1114.29     1035.61     23.45 o 
   1   1   2    11592.66    12192.21    210.90 o 
   2   1   2     4298.75     4365.81    140.32 o 
   3   1   2     4616.07     4901.99    151.66 o 
   4   1   2      210.91      203.55     12.18 o 
   5   1   2      508.70      453.31     22.69 o 
   6   1   2      239.92      240.10     16.38 o 
   7   1   2      209.13      201.25     25.94 o 
   8   1   2      676.07      687.74     34.03 o 
   9   1   2       55.07       61.97     11.76 o 
  10   1   2      102.89      107.34     15.75 o 
  11   1   2       26.49       31.72     11.76 o 
 -10   2   2      328.97      366.35     29.62 o 
  -9   2   2        4.12        7.56      9.66 o 
  -8   2   2     1172.91     1221.09     55.04 o 
  -7   2   2        8.20        0.63      5.88 o 
  -6   2   2     1334.39     1342.93     51.15 o 
  -5   2   2       23.54       30.33      4.73 o 
  -4   2   2     2105.26     2065.85     50.73 o 
  -3   2   2      107.89      137.68      9.87 o 
  -2   2   2     7384.21     8092.97    230.54 o 
   0   2   2     3940.03     4119.81    111.86 o 
   1   2   2     2513.19     2543.84     80.03 o 
   2   2   2     9819.16     9428.60    285.47 o 
   3   2   2     9158.91     9248.99    281.48 o 
   4   2   2      125.60      118.89      9.03 o 
   5   2   2      762.69      707.91     29.20 o 
   6   2   2        3.04       -0.63      4.20 o 
   7   2   2     1431.18     1458.45     55.88 o 
   8   2   2        4.88       -2.31      5.88 o 
   9   2   2      539.05      511.08     29.41 o 
  10   2   2       85.64      108.18     16.17 o 
  11   2   2      142.08      130.87     18.28 o 
 -10   3   2      119.76      115.32     19.33 o 
  -9   3   2      323.19      314.88     26.05 o 
  -8   3   2      467.61      432.52     28.99 o 
  -7   3   2      510.23      508.56     30.46 o 
  -6   3   2     1166.55     1194.62     51.04 o 
  -5   3   2      284.58      271.08     11.71 o 
  -4   3   2     1625.57     1730.38     42.83 o 
  -3   3   2      130.54      106.72      4.79 o 
  -2   3   2    16707.75    18741.61    324.39 o 
  -1   3   2       98.10      146.53      4.96 o 
   0   3   2     5668.33     6082.18    106.90 o 
   1   3   2      151.30      152.50      9.24 o 
   2   3   2      210.99      202.50     10.92 o 
   3   3   2     1886.04     1957.14     64.49 o 
   4   3   2     2986.60     2879.10     93.48 o 
   5   3   2      681.27      609.60     26.47 o 
   6   3   2      335.07      338.20     19.12 o 
   7   3   2      696.85      645.73     30.67 o 
   8   3   2      254.30      242.62     18.07 o 
   9   3   2      154.94      145.36     16.38 o 
  10   3   2       14.61        8.40      8.40 o 
  11   3   2      140.86      170.36     19.96 o 
  -9   4   2      422.22      403.32     31.51 o 
  -8   4   2        1.38       -4.20      7.98 o 
  -7   4   2      998.17      984.98     47.68 o 
  -6   4   2      504.33      539.65     30.88 o 
  -5   4   2     1306.55     1251.20     33.98 o 
  -4   4   2     1234.03     1192.31     25.43 o 
  -3   4   2     1744.09     1812.90     35.50 o 
  -2   4   2     3779.04     3631.91    133.64 o 
  -1   4   2     2928.18     3324.65     94.66 o 
   0   4   2     2556.96     2528.60     57.13 o 
   1   4   2       14.77       10.91      5.25 o 
   2   4   2     3639.97     3851.68    121.42 o 
   3   4   2       51.31       50.62      6.72 o 
   4   4   2     3809.38     3705.27    118.26 o 
   5   4   2        7.25       12.39      5.04 o 
   6   4   2     2362.55     2397.64     82.55 o 
   7   4   2       92.80      111.96     12.81 o 
   8   4   2      311.42      327.28     21.64 o 
   9   4   2       37.76       31.30      9.87 o 
  10   4   2      130.69      132.97     17.65 o 
  11   4   2      155.89      161.12     20.38 o 
  -9   5   2      227.26      202.08     24.16 o 
  -8   5   2       91.25      123.10     18.49 o 
  -7   5   2      774.71      751.18     40.96 o 
  -6   5   2        3.52        7.98      7.14 o 
  -5   5   2     1750.57     1804.22     70.58 o 
  -4   5   2      434.47      403.87     11.82 o 
  -3   5   2     4954.10     5045.40     91.81 o 
  -2   5   2      511.80      536.29     16.80 o 
  -1   5   2     1230.10     1207.25     30.83 o 
   0   5   2     1420.01     1641.44     39.66 o 
   1   5   2     5163.76     5594.00    199.03 o 
   2   5   2     1725.71     1748.32     55.04 o 
   3   5   2     4453.90     4161.73    132.13 o 
   4   5   2      343.84      312.99     17.01 o 
   5   5   2      185.72      179.81     13.23 o 
   6   5   2     1924.76     1794.76     64.70 o 
   7   5   2      144.43      151.45     13.86 o 
   8   5   2      206.75      197.46     16.80 o 
   9   5   2       16.75       10.50      7.98 o 
  10   5   2      230.85      235.06     20.59 o 
  11   5   2        3.30       -9.87      9.87 o 
  -9   6   2       14.14        8.82     11.13 o 
  -8   6   2      281.99      256.90     24.79 o 
  -7   6   2      208.66      224.98     23.74 o 
  -6   6   2      779.35      759.16     40.96 o 
  -5   6   2      983.53      931.83     44.74 o 
  -4   6   2      489.50      573.89     31.30 o 
  -3   6   2     1394.68     1391.79     44.53 o 
  -2   6   2      422.38      483.63     16.49 o 
  -1   6   2     2294.76     2243.63     87.28 o 
   0   6   2       51.91       38.03      4.74 o 
   1   6   2     2562.75     2641.05     61.47 o 
   2   6   2       37.21       62.30      8.09 o 
   3   6   2     1962.55     1801.51     44.26 o 
   4   6   2        0.88        2.31      5.25 o 
   5   6   2     1346.18     1193.36     46.00 o 
   6   6   2      422.42      382.94     21.64 o 
   7   6   2      452.98      445.33     24.79 o 
   8   6   2       88.47       78.77     11.97 o 
   9   6   2       68.97       52.31     11.55 o 
  10   6   2      136.95      118.89     17.86 o 
  -8   7   2      391.84      341.14     29.83 o 
  -7   7   2        6.12       12.39     10.92 o 
  -6   7   2      554.98      588.59     36.13 o 
  -5   7   2        0.02       -5.25      6.72 o 
  -4   7   2     1325.27     1233.90     53.99 o 
  -3   7   2      192.30      198.00     10.80 o 
  -2   7   2     1545.01     1481.84     39.35 o 
  -1   7   2      483.31      522.30     19.85 o 
   0   7   2     1241.84     1193.40     46.32 o 
   1   7   2      956.66      867.09     50.73 o 
   2   7   2      801.55      780.82     23.45 o 
   3   7   2     2436.29     2422.24     58.29 o 
   4   7   2      407.30      360.20     35.92 o 
   5   7   2     1291.44     1261.53     34.90 o 
   6   7   2       17.24       26.89      8.40 o 
   7   7   2      314.80      310.68     20.59 o 
   8   7   2        0.66       -2.31      6.51 o 
   9   7   2      235.90      215.73     19.12 o 
  -7   8   2      319.14      284.00     27.52 o 
  -6   8   2      250.94      260.69     24.58 o 
  -5   8   2      198.99      213.21     22.27 o 
  -4   8   2      717.73      771.76     40.33 o 
  -3   8   2      214.50      221.19     19.75 o 
  -2   8   2     1716.73     1706.97    108.08 o 
  -1   8   2       89.34      104.67      8.70 o 
   0   8   2      958.09      950.64     56.72 o 
   1   8   2        5.48        4.50      4.23 o 
   2   8   2     1501.27     1451.35     75.41 o 
   3   8   2       74.72       80.22      9.35 o 
   4   8   2     1063.48     1063.21     30.82 o 
   5   8   2      153.36      158.49     10.53 o 
   6   8   2      113.11      134.81     11.03 o 
   7   8   2       75.79       68.06      8.54 o 
   8   8   2       61.44       76.44     14.49 o 
   9   8   2      213.63      229.81     21.22 o 
  10   8   2       51.36       57.35     13.86 o 
  -7   9   2      471.99      474.53     36.34 o 
  -6   9   2       14.60        2.52     11.55 o 
  -5   9   2      329.89      302.91     26.26 o 
  -4   9   2        9.89        3.99      8.61 o 
  -3   9   2      489.40      493.22     30.88 o 
  -2   9   2      454.79      446.38     28.15 o 
  -1   9   2     1210.28     1192.94     35.04 o 
   0   9   2      905.74      834.76     27.52 o 
   1   9   2      466.09      471.10     18.40 o 
   2   9   2      496.25      431.42     24.79 o 
   3   9   2      146.95      162.31     10.91 o 
   4   9   2      673.70      658.55     23.02 o 
   5   9   2       41.37       28.85      8.93 o 
   6   9   2      494.41      470.59     19.15 o 
   7   9   2        4.39        7.98      7.77 o 
   8   9   2      149.88      151.66     17.86 o 
   9   9   2       14.75       14.49     10.29 o 
  10   9   2       60.01       63.44     16.59 o 
  -6  10   2       16.85       17.01     12.81 o 
  -5  10   2      586.28      634.80     40.12 o 
  -4  10   2       63.24       89.28     16.38 o 
  -3  10   2      614.53      583.55     35.29 o 
  -2  10   2        9.62        5.25      8.82 o 
  -1  10   2      837.50      862.51     42.64 o 
   0  10   2        6.06        8.02      5.59 o 
   1  10   2      307.50      334.02     19.43 o 
   2  10   2       86.47       82.48      8.76 o 
   3  10   2      417.66      394.89     17.30 o 
   4  10   2      102.46      119.13     10.47 o 
   5  10   2      116.83      118.89     15.54 o 
   6  10   2      294.99      309.21     23.11 o 
   7  10   2       90.21       98.31     15.54 o 
   8  10   2       43.43       42.85     11.97 o 
   9  10   2       55.52       72.26     15.96 o 
  -5  11   2       73.41       62.18     16.38 o 
  -4  11   2      614.43      668.41     40.75 o 
  -3  11   2      168.50      190.53     21.85 o 
  -2  11   2      261.76      221.19     21.43 o 
  -1  11   2      259.16      251.44     22.48 o 
   0  11   2      166.17      177.29     19.12 o 
   1  11   2      676.38      714.61     30.46 o 
   2  11   2        4.98        3.61      5.65 o 
   3  11   2      473.25      502.87     21.01 o 
   4  11   2        4.28        9.24      9.66 o 
   5  11   2      295.34      283.16     22.48 o 
   6  11   2        8.99       -0.42      9.03 o 
   7  11   2      121.06      135.70     18.70 o 
   8  11   2       15.79        3.15     10.92 o 
   9  11   2       15.21        6.51     11.76 o 
  -3  12   2       16.06       18.70     12.18 o 
  -2  12   2      345.23      345.76     27.52 o 
  -1  12   2        6.09       -3.78      9.66 o 
   0  12   2      283.06      251.44     22.27 o 
   1  12   2      140.75      155.03     18.49 o 
   2  12   2      304.54      315.09     24.58 o 
   3  12   2       46.48       35.92     13.86 o 
   4  12   2       82.63       99.99     16.17 o 
   5  12   2      125.07      112.17     17.01 o 
   6  12   2       46.91       30.88     12.39 o 
   7  12   2       60.36       65.96     15.96 o 
   8  12   2        6.34       -9.87      9.87 o 
  -2  13   2      431.82      446.17     32.98 o 
  -1  13   2       88.56      127.51     19.12 o 
   3  13   2        1.35       -0.63      9.87 o 
   4  13   2      224.02      244.93     24.79 o 
   5  13   2       38.20       16.59     12.60 o 
   6  13   2       55.31       66.59     15.75 o 
   4  14   2      101.74       98.52     18.91 o 
  -6 -12   3        4.50        9.87     13.44 o 
  -5 -12   3      135.26      112.38     19.75 o 
  -4 -12   3        1.81       23.53     12.18 o 
  -3 -12   3      227.36      264.47     27.10 o 
  -2 -12   3       61.73       75.20     17.65 o 
  -1 -12   3      180.18      184.22     23.53 o 
   0 -12   3       42.11       73.10     17.44 o 
   1 -12   3      368.89      443.44     32.77 o 
  -7 -11   3       84.46       72.47     17.65 o 
  -6 -11   3      143.68      138.43     20.59 o 
  -5 -11   3       86.98       82.76     17.01 o 
  -4 -11   3      110.72      131.92     19.12 o 
  -3 -11   3      149.67      164.69     20.80 o 
  -2 -11   3       19.29        4.62     10.08 o 
  -1 -11   3      492.06      503.52     34.03 o 
   0 -11   3        9.32       -3.15     10.50 o 
   1 -11   3      469.28      465.50     31.93 o 
   2 -11   3        1.42        1.68     10.92 o 
   3 -11   3      170.05      165.32     21.43 o 
  -8 -10   3      104.10      116.79     19.96 o 
  -7 -10   3        0.29       -1.89     10.29 o 
  -6 -10   3      173.70      189.69     21.64 o 
  -5 -10   3        3.02       -5.88      9.66 o 
  -4 -10   3      395.16      369.92     27.52 o 
  -3 -10   3      213.61      241.57     23.95 o 
  -2 -10   3      276.36      305.64     25.00 o 
  -1 -10   3       94.72       71.84     14.91 o 
   0 -10   3      176.47      186.11     21.22 o 
   1 -10   3      296.58      236.53     22.06 o 
   2 -10   3      316.24      347.44     26.89 o 
   3 -10   3      516.06      545.53     34.24 o 
   4 -10   3       28.45       28.15     11.55 o 
  -9  -9   3       83.70       94.74     17.65 o 
  -8  -9   3       88.22      131.29     18.70 o 
  -7  -9   3      103.40      110.07     17.44 o 
  -6  -9   3       26.37       25.21     11.34 o 
  -5  -9   3      132.86      137.59     17.65 o 
  -4  -9   3      622.22      564.85     33.19 o 
  -3  -9   3       23.23        6.51      9.03 o 
  -2  -9   3      987.70      938.55     45.37 o 
  -1  -9   3       56.50       55.88     13.02 o 
   0  -9   3      682.21      675.56     37.18 o 
   1  -9   3       76.76       64.28     13.02 o 
   2  -9   3      780.99      808.53     41.80 o 
   3  -9   3       47.69       49.24      8.60 o 
   4  -9   3      441.63      450.25     26.99 o 
   5  -9   3      181.00      185.96     15.07 o 
   6  -9   3      103.15       97.26     17.23 o 
  -9  -8   3      128.04      111.54     17.86 o 
  -8  -8   3        0.05       -7.14      8.19 o 
  -7  -8   3      413.05      380.21     26.68 o 
  -6  -8   3       85.40       96.00     15.12 o 
  -5  -8   3      229.22      232.54     19.75 o 
  -4  -8   3      258.12      259.85     21.85 o 
  -3  -8   3     1142.88     1099.88     49.15 o 
  -2  -8   3      298.23      268.46     21.64 o 
  -1  -8   3      452.17      445.96     27.73 o 
   0  -8   3      382.89      409.20     26.89 o 
   1  -8   3      240.56      226.02     12.68 o 
   2  -8   3      339.45      329.61     25.00 o 
   3  -8   3      112.82      133.23     11.20 o 
   4  -8   3     1030.64     1020.96     33.86 o 
   5  -8   3        1.77       -4.01      5.87 o 
   6  -8   3      331.58      322.20     33.50 o 
 -10  -7   3       55.54       35.71     13.86 o 
  -9  -7   3      104.16      108.60     17.01 o 
  -8  -7   3       96.47       75.41     14.28 o 
  -7  -7   3      201.69      214.68     19.54 o 
  -6  -7   3      250.04      246.61     20.38 o 
  -5  -7   3      722.21      691.73     35.50 o 
  -4  -7   3      113.89      143.68     15.75 o 
  -3  -7   3     1740.80     1692.04     65.54 o 
  -2  -7   3       10.49       10.08      8.40 o 
  -1  -7   3     1128.22     1020.69     44.53 o 
   0  -7   3       83.56       79.41     14.28 o 
   1  -7   3     1410.95     1370.79     37.92 o 
   2  -7   3      153.94      141.25      9.89 o 
   3  -7   3      624.26      612.61     37.50 o 
   4  -7   3     1176.81     1133.04     39.70 o 
   5  -7   3      448.77      430.72     27.31 o 
   6  -7   3      204.81      214.33     15.58 o 
   7  -7   3       82.64       86.83     11.24 o 
 -10  -6   3      188.81      194.73     21.01 o 
  -9  -6   3       25.92       40.12     12.18 o 
  -8  -6   3      263.05      277.70     21.43 o 
  -7  -6   3      134.50      123.73     15.12 o 
  -6  -6   3      744.82      762.52     36.76 o 
  -5  -6   3      661.00      691.10     33.61 o 
  -4  -6   3      947.82      999.47     43.06 o 
  -3  -6   3      163.50      196.62     17.23 o 
  -2  -6   3      370.25      368.66     22.27 o 
  -1  -6   3     1861.63     1677.46     41.66 o 
   0  -6   3      161.52      176.36      9.25 o 
   1  -6   3     2721.48     2741.90     65.91 o 
   2  -6   3      454.30      412.22     16.35 o 
   3  -6   3     1062.22      981.19     30.06 o 
   4  -6   3       53.51       46.98      6.91 o 
   5  -6   3     1248.78     1240.70     38.31 o 
   6  -6   3       26.50       29.88      9.56 o 
   7  -6   3      416.33      403.99     20.65 o 
   8  -6   3       96.36      102.93     18.49 o 
 -10  -5   3       95.44      123.31     17.23 o 
  -9  -5   3      103.16       98.73     14.49 o 
  -8  -5   3      429.08      460.03     27.31 o 
  -7  -5   3       28.20        7.56      7.14 o 
  -6  -5   3      762.51      817.56     36.76 o 
  -5  -5   3      175.40      164.69     15.33 o 
  -4  -5   3     3052.42     3008.71    101.04 o 
  -3  -5   3        4.90       11.34      6.93 o 
  -2  -5   3     2567.08     2429.78     83.60 o 
  -1  -5   3      763.66      760.86     20.84 o 
   0  -5   3     3138.72     3400.49    192.63 o 
   1  -5   3      330.48      357.72     15.33 o 
   2  -5   3     3515.15     3463.33    127.93 o 
   3  -5   3     2110.21     2037.23     51.91 o 
   4  -5   3      215.66      213.41     13.65 o 
   5  -5   3      325.86      365.39     16.85 o 
   6  -5   3       90.70       97.57     12.92 o 
   7  -5   3      734.24      783.90     29.55 o 
   8  -5   3       22.10       28.84     13.34 o 
   9  -5   3      287.42      295.56     28.15 o 
 -10  -4   3       38.55       33.19     11.34 o 
  -9  -4   3      310.60      297.45     22.27 o 
  -8  -4   3      288.95      310.68     21.43 o 
  -7  -4   3      403.50      406.68     23.74 o 
  -6  -4   3      253.69      267.41     17.86 o 
  -5  -4   3      790.15      794.05     21.97 o 
  -4  -4   3     1093.08      998.75     25.52 o 
  -3  -4   3      286.57      323.07     18.28 o 
  -2  -4   3     4503.88     4309.40    137.38 o 
  -1  -4   3      177.39      182.46     13.23 o 
   0  -4   3     1967.95     1792.81     42.95 o 
   1  -4   3      244.51      243.53     10.04 o 
   2  -4   3     3113.19     3112.72    175.61 o 
   3  -4   3       96.18      104.93     19.75 o 
   4  -4   3     3066.49     2922.10     73.73 o 
   5  -4   3       81.61       77.89      8.09 o 
   6  -4   3      497.90      499.99     20.57 o 
   7  -4   3      258.57      256.41     15.14 o 
   8  -4   3      587.11      568.39     31.30 o 
   9  -4   3      217.39      228.13     25.63 o 
  -9  -3   3      439.59      484.82     28.15 o 
  -8  -3   3       64.35       58.61     11.13 o 
  -7  -3   3      915.60      932.73     27.06 o 
  -6  -3   3       23.19       23.82      4.27 o 
  -5  -3   3      827.81      736.89     20.67 o 
  -4  -3   3      231.93      221.96      8.35 o 
  -3  -3   3     6837.88     7223.91    166.26 o 
  -2  -3   3     2562.36     2770.29     90.33 o 
  -1  -3   3     3328.96     3500.46    111.75 o 
   0  -3   3     3285.41     3602.32     79.81 o 
   1  -3   3     1519.35     1528.23     37.31 o 
   2  -3   3     5041.69     5133.35    121.73 o 
   3  -3   3      953.82      954.87     27.18 o 
   4  -3   3     2690.80     2527.25     61.94 o 
   5  -3   3      182.84      167.53     14.60 o 
   6  -3   3      881.65      813.15     51.99 o 
   7  -3   3        6.05        4.06      5.56 o 
   8  -3   3      640.08      592.37     36.13 o 
   9  -3   3        0.18       -3.99      9.45 o 
  -9  -2   3       70.77       94.53     13.02 o 
  -8  -2   3      324.37      321.65     14.71 o 
  -7  -2   3      495.15      474.98     20.27 o 
  -6  -2   3      454.54      417.41     15.00 o 
  -5  -2   3      531.46      526.73     28.46 o 
  -4  -2   3      681.67      677.94     18.67 o 
  -3  -2   3     7995.98     8935.72    190.87 o 
  -2  -2   3      148.90      189.90     11.76 o 
  -1  -2   3     3661.21     3979.61    124.15 o 
   0  -2   3      151.80      186.85      6.92 o 
   1  -2   3     7626.49     7463.18    160.94 o 
   2  -2   3       64.21       61.09      6.84 o 
   3  -2   3     1592.10     1507.98     38.17 o 
   4  -2   3     1693.35     1854.61     60.71 o 
   5  -2   3     1066.86     1113.52     32.38 o 
   6  -2   3      740.67      740.82     25.47 o 
   7  -2   3      860.18      885.23     30.14 o 
   8  -2   3      325.42      329.38     25.00 o 
   9  -2   3      102.96      113.85     17.86 o 
  10  -2   3      290.59      307.74     27.10 o 
 -10  -1   3      193.82      188.42     21.22 o 
  -9  -1   3        4.08       11.07      6.83 o 
  -8  -1   3      253.46      235.69     18.70 o 
  -7  -1   3      103.46       97.26     11.97 o 
  -6  -1   3     1145.18     1236.21     47.47 o 
  -5  -1   3      315.93      275.82     18.17 o 
  -4  -1   3     1981.41     2068.84     53.99 o 
  -3  -1   3      815.10      759.43     24.16 o 
  -2  -1   3     2357.60     2521.22     55.76 o 
  -1  -1   3     6144.08     6395.52    193.47 o 
   0  -1   3       25.81       36.15      2.27 o 
   1  -1   3     2091.67     2187.62     53.22 o 
   2  -1   3      429.79      449.28     10.44 o 
   3  -1   3     2269.68     2182.03     52.06 o 
   4  -1   3       87.66      106.16      7.42 o 
   5  -1   3     4159.92     3983.83    135.70 o 
   6  -1   3       16.92       19.32      4.83 o 
   7  -1   3     1078.22     1123.20     49.99 o 
   8  -1   3        0.48       -2.94      6.30 o 
   9  -1   3      210.84      214.89     23.32 o 
  10  -1   3      110.76      115.74     17.65 o 
 -10   0   3       42.75       45.58     13.44 o 
  -9   0   3      256.34      262.58     22.69 o 
  -8   0   3      600.52      612.03     22.21 o 
  -7   0   3      427.25      471.51     17.86 o 
  -6   0   3      850.74      844.52     25.24 o 
  -5   0   3      301.10      334.00     18.28 o 
  -4   0   3     8836.48     9693.48    296.82 o 
  -3   0   3        8.16       12.23      3.05 o 
  -2   0   3     1788.70     1681.97     31.48 o 
  -1   0   3       31.19       44.43      2.57 o 
   0   0   3     4235.31     4294.94     75.76 o 
   1   0   3     3999.08     4032.44     97.71 o 
   2   0   3      529.45      452.00     10.32 o 
   3   0   3     3351.82     3357.13     75.60 o 
   4   0   3     4396.65     4742.12    109.13 o 
   5   0   3      632.52      554.15     19.01 o 
   6   0   3      276.02      267.20     18.28 o 
   7   0   3      541.94      516.75     28.78 o 
   8   0   3       54.66       56.83      9.98 o 
   9   0   3      398.95      449.11     28.36 o 
  10   0   3        0.48        4.62      9.87 o 
 -10   1   3       42.90       63.86     15.54 o 
  -9   1   3      470.19      416.97     28.36 o 
  -8   1   3      216.90      208.38     18.49 o 
  -7   1   3      309.11      328.74     14.65 o 
  -6   1   3      149.17      147.75      9.38 o 
  -5   1   3     2726.47     2757.20     65.33 o 
  -4   1   3     1724.66     1834.21     68.37 o 
  -3   1   3     2782.54     2943.42     67.06 o 
  -2   1   3        6.38        5.37      1.45 o 
  -1   1   3      197.46      192.95      8.25 o 
   0   1   3     2866.73     3002.96     82.34 o 
   1   1   3     6480.90     7012.85    122.65 o 
   2   1   3     6681.45     7157.91    153.88 o 
   3   1   3      172.57      168.37     11.13 o 
   4   1   3     4130.15     4042.60    113.43 o 
   5   1   3       17.87       20.59      5.46 o 
   6   1   3      255.20      235.90     16.17 o 
   7   1   3      517.13      456.25     25.21 o 
   8   1   3      737.75      735.21     35.92 o 
   9   1   3      232.90      223.51     19.54 o 
  10   1   3      121.85      106.92     16.38 o 
  11   1   3       61.45       57.77     14.91 o 
 -10   2   3      172.72      153.55     20.80 o 
  -9   2   3      451.52      472.85     31.51 o 
  -8   2   3      240.13      225.61     19.54 o 
  -7   2   3     1251.00     1267.49     36.30 o 
  -6   2   3       25.26       23.05      4.99 o 
  -5   2   3     1602.76     1628.55     41.76 o 
  -4   2   3        0.05        0.37      2.62 o 
  -3   2   3     3338.93     3400.06     98.94 o 
  -2   2   3     1874.46     1790.37     42.47 o 
  -1   2   3     1591.48     1722.76     50.31 o 
   0   2   3     1016.92     1090.61     26.81 o 
   1   2   3      724.07      757.17     19.61 o 
   2   2   3      125.02      114.27      8.19 o 
   3   2   3     2354.06     2511.91     81.50 o 
   4   2   3     1550.63     1521.89     53.36 o 
   5   2   3       62.56       55.88      7.98 o 
   6   2   3      549.79      453.52     23.11 o 
   7   2   3       32.63       30.04      7.56 o 
   8   2   3      696.16      697.40     34.24 o 
   9   2   3       17.72        2.10      7.56 o 
  10   2   3      213.65      229.81     20.80 o 
  11   2   3        0.02       -7.77      9.45 o 
 -10   3   3      219.08      186.53     23.32 o 
  -9   3   3      128.74      159.65     20.80 o 
  -8   3   3      843.67      863.56     44.32 o 
  -7   3   3       14.87        9.87      6.93 o 
  -6   3   3     1285.17     1200.65     34.18 o 
  -5   3   3     1175.87     1190.53     32.85 o 
  -4   3   3     1686.60     1680.22     42.47 o 
  -3   3   3      429.95      409.78     14.11 o 
  -2   3   3     1447.01     1600.19     56.19 o 
  -1   3   3    15726.43    16314.37    348.61 o 
   0   3   3     3469.91     3805.15    167.52 o 
   1   3   3      559.68      510.03     21.22 o 
   2   3   3      649.51      755.59     28.99 o 
   3   3   3    10378.73    10831.17    329.59 o 
   4   3   3      836.06      849.49     33.40 o 
   5   3   3      762.09      813.78     33.61 o 
   6   3   3      546.14      541.75     26.47 o 
   7   3   3      877.60      887.51     38.86 o 
   8   3   3       46.47       30.04      9.24 o 
   9   3   3       78.28       57.98     12.39 o 
  10   3   3      218.80      227.71     20.59 o 
  11   3   3        8.08       14.28     10.50 o 
  -9   4   3       19.08        7.77     10.50 o 
  -8   4   3      494.22      484.40     32.14 o 
  -7   4   3      148.93      128.77     17.23 o 
  -6   4   3     1067.92     1070.26     48.73 o 
  -5   4   3      132.06      122.11      8.73 o 
  -4   4   3     2613.85     2750.04     65.95 o 
  -3   4   3       23.87       28.36      3.27 o 
  -2   4   3     1389.95     1320.63     26.53 o 
  -1   4   3     1977.22     2353.56     43.96 o 
   0   4   3     3090.47     3134.98     57.38 o 
   1   4   3        2.90        9.87      4.41 o 
   2   4   3     2851.19     2776.17     90.33 o 
   3   4   3     2685.57     2484.39     82.13 o 
   4   4   3      565.95      570.11     25.21 o 
   5   4   3      387.79      407.10     21.01 o 
   6   4   3        6.89        3.99      5.25 o 
   7   4   3      977.49      957.25     41.38 o 
   8   4   3       67.82       53.78     10.92 o 
   9   4   3      157.57      180.86     18.91 o 
  10   4   3        9.41        6.51      9.66 o 
  11   4   3      169.44      232.54     23.95 o 
  -9   5   3      307.10      324.75     28.57 o 
  -8   5   3      114.59      112.38     17.86 o 
  -7   5   3      428.95      435.25     30.04 o 
  -6   5   3     1205.71     1157.23     52.73 o 
  -5   5   3      374.14      396.41     16.00 o 
  -4   5   3     1128.19     1096.09     31.22 o 
  -3   5   3      376.81      391.14     10.99 o 
  -2   5   3     5344.17     5490.13     98.95 o 
  -1   5   3      152.09      175.83      6.47 o 
   0   5   3     4035.20     3900.67    161.85 o 
   1   5   3        0.26        0.75      2.63 o 
   2   5   3     3623.22     3209.94    104.40 o 
   3   5   3      456.95      443.02     21.22 o 
   4   5   3      887.96      735.84     31.30 o 
   5   5   3      791.03      782.90     33.61 o 
   6   5   3      890.19      805.37     35.50 o 
   7   5   3      235.85      223.29     17.01 o 
   8   5   3      106.04      123.10     14.70 o 
   9   5   3      103.51      120.37     15.54 o 
  10   5   3       34.96       29.41     11.34 o 
  11   5   3       83.36       78.35     15.54 o 
  -8   6   3        6.99        9.24     11.55 o 
  -7   6   3      529.15      522.63     34.45 o 
  -6   6   3       72.22       63.86     13.02 o 
  -5   6   3     1906.04     1768.08     71.21 o 
  -4   6   3       34.21       40.05      5.87 o 
  -3   6   3     2517.94     2494.20     97.57 o 
  -2   6   3     2615.89     2779.57     89.28 o 
  -1   6   3     2124.45     2100.13     50.46 o 
   0   6   3        3.43        6.27      3.41 o 
   1   6   3      948.27      979.01     43.27 o 
   2   6   3     6147.67     6660.15    145.90 o 
   3   6   3      265.47      216.78     15.12 o 
   4   6   3      960.49      870.70     36.13 o 
   5   6   3        6.11       19.33      7.14 o 
   6   6   3     1115.53     1116.05     45.79 o 
   7   6   3       62.31       57.35     10.29 o 
   8   6   3      277.76      271.40     20.17 o 
   9   6   3       39.75       33.19     10.29 o 
  10   6   3      159.72      155.87     18.70 o 
  11   6   3       19.56       29.20     13.44 o 
  -8   7   3      180.13      186.11     24.16 o 
  -7   7   3      394.65      363.41     29.62 o 
  -6   7   3       20.45       34.03     10.29 o 
  -5   7   3      701.06      693.62     37.81 o 
  -4   7   3      322.45      278.96     21.85 o 
  -3   7   3     2112.46     2244.71     84.44 o 
  -2   7   3       55.67       37.67      5.57 o 
  -1   7   3      734.84      720.58     22.07 o 
   0   7   3       25.53       20.86      6.62 o 
   1   7   3     1457.85     1414.83     72.89 o 
   2   7   3     1671.29     1633.67     41.67 o 
   3   7   3     1811.76     1762.66     58.19 o 
   4   7   3       50.95       42.22     12.08 o 
   5   7   3      849.12      815.04     36.34 o 
   6   7   3      244.20      213.63     17.44 o 
   7   7   3       48.05       28.57      8.82 o 
   8   7   3      158.42      158.60     16.80 o 
   9   7   3       25.70       30.67     11.13 o 
  10   7   3      196.81      202.29     21.43 o 
  -7   8   3      111.38      147.04     21.64 o 
  -6   8   3      493.96      474.32     33.19 o 
  -5   8   3       74.97       82.76     15.12 o 
  -4   8   3      994.98      961.45     47.26 o 
  -3   8   3     1025.67     1066.69     49.57 o 
  -2   8   3      448.55      403.53     26.26 o 
  -1   8   3     1656.07     1609.42     47.68 o 
   0   8   3       70.78       76.95      7.36 o 
   1   8   3     2388.83     2472.65     60.46 o 
   2   8   3      278.06      271.45     12.82 o 
   3   8   3      962.89      937.08     28.03 o 
   4   8   3       33.48       39.07      7.98 o 
   5   8   3      613.18      564.29     28.25 o 
   6   8   3       28.40       30.16      6.28 o 
   7   8   3      210.07      205.44     18.28 o 
   8   8   3       46.37       42.01     10.71 o 
   9   8   3      185.02      175.61     19.33 o 
  -7   9   3       11.23       -1.89     12.39 o 
  -6   9   3      403.87      393.44     31.72 o 
  -5   9   3       82.90       75.20     16.38 o 
  -4   9   3      545.84      475.16     31.51 o 
  -3   9   3       77.41       98.94     15.96 o 
  -2   9   3      925.61      958.09     46.00 o 
  -1   9   3        9.41       13.86      8.61 o 
   0   9   3      928.76      952.57     30.14 o 
   1   9   3      178.09      203.02     33.19 o 
   2   9   3      954.89      935.70     28.79 o 
   3   9   3       78.39       92.78      8.99 o 
   4   9   3      307.47      321.55     15.18 o 
   5   9   3      758.44      795.36     26.36 o 
   6   9   3       58.15       67.00     12.08 o 
   7   9   3      170.74      151.12     11.88 o 
   8   9   3       44.32       39.46      9.03 o 
   9   9   3      219.17      248.71     24.16 o 
  10   9   3        0.78        5.46     10.71 o 
  -6  10   3      158.04      172.88     24.16 o 
  -5  10   3      384.65      376.01     29.83 o 
  -4  10   3      413.22      439.24     31.72 o 
  -3  10   3       68.05       60.92     13.65 o 
  -2  10   3      525.69      508.77     32.35 o 
  -1  10   3      215.36      266.57     22.06 o 
   0  10   3     1219.29     1200.92     53.15 o 
   1  10   3       79.18       73.78      8.49 o 
   2  10   3      225.39      225.90     12.99 o 
   3  10   3        2.79        0.85      7.46 o 
   4  10   3      567.34      563.22     21.76 o 
   5  10   3      120.95      103.97     10.26 o 
   6  10   3      182.79      195.16     13.44 o 
   7  10   3       24.73       24.58     10.50 o 
   8  10   3       65.25       57.35     13.44 o 
   9  10   3       18.64       26.68     11.34 o 
  -5  11   3      374.56      308.79     28.57 o 
  -4  11   3       11.68        9.45     11.55 o 
  -3  11   3      410.16      377.48     29.20 o 
  -2  11   3       60.56       66.80     14.07 o 
  -1  11   3      279.94      277.07     23.32 o 
   0  11   3      127.07      142.00     18.28 o 
   1  11   3      606.37      615.79     23.57 o 
   2  11   3      317.85      299.66     15.67 o 
   3  11   3      181.24      181.32     12.83 o 
   4  11   3      297.92      293.83     15.74 o 
   5  11   3       18.43        8.04      6.13 o 
   6  11   3      155.05      173.09     18.91 o 
   7  11   3        3.30        0.21      8.61 o 
   8  11   3      178.72      250.39     24.58 o 
   9  11   3        4.05       -3.36      9.66 o 
  -3  12   3      476.54      489.65     35.08 o 
  -2  12   3       29.29       40.33     13.02 o 
  -1  12   3      329.18      346.39     27.31 o 
   0  12   3        1.34       -7.77      7.77 o 
   1  12   3      215.19      242.41     22.69 o 
   2  12   3        1.55        7.59      7.98 o 
   3  12   3      295.82      311.15     16.85 o 
   4  12   3       92.98      106.08     17.01 o 
   5  12   3       78.88       94.95     15.54 o 
   6  12   3       13.37        7.77     10.92 o 
   7  12   3       62.27       47.26     15.12 o 
   8  12   3       38.95       30.46     11.97 o 
  -2  13   3      362.58      396.60     31.30 o 
  -1  13   3      113.09      137.80     20.17 o 
   0  13   3       47.69       47.68     13.86 o 
   1  13   3      109.79       98.94     17.44 o 
   3  13   3      255.90      243.25     23.11 o 
   4  13   3       10.98       -4.41     12.18 o 
   5  13   3      135.41      129.19     19.33 o 
   6  13   3        0.46       -0.84     11.97 o 
  -5 -12   4       62.95       39.91     16.38 o 
  -4 -12   4      125.17       97.89     19.75 o 
  -3 -12   4        0.78      -10.71     11.76 o 
  -2 -12   4      138.22      139.06     21.43 o 
  -1 -12   4        7.72        0.84     13.44 o 
   0 -12   4      240.87      301.02     28.36 o 
  -6 -11   4        3.60        5.04     11.97 o 
  -5 -11   4      274.56      268.88     25.84 o 
  -4 -11   4       61.78       59.03     14.91 o 
  -3 -11   4       96.49       95.16     18.28 o 
  -2 -11   4      192.34      270.56     27.31 o 
  -1 -11   4      140.90      171.83     22.27 o 
   0 -11   4      225.02      270.77     27.31 o 
   1 -11   4       65.17       39.70     14.91 o 
   2 -11   4      650.15      727.86     43.90 o 
  -8 -10   4       31.67       24.37     14.91 o 
  -7 -10   4      128.85      160.70     22.06 o 
  -6 -10   4       33.74       23.53     12.39 o 
  -5 -10   4      148.61      161.33     20.38 o 
  -4 -10   4       16.15        5.25     10.08 o 
  -3 -10   4      536.16      563.38     35.50 o 
  -2 -10   4       12.97       20.38     10.08 o 
  -1 -10   4      355.37      377.06     28.36 o 
   0 -10   4       64.71       48.73     13.86 o 
   1 -10   4      547.92      550.15     35.29 o 
   2 -10   4      102.97       91.59     16.59 o 
   3 -10   4      473.02      453.52     31.51 o 
   4 -10   4      106.06       83.39     17.65 o 
  -8  -9   4       73.22       72.47     16.17 o 
  -7  -9   4       25.74       22.90     11.55 o 
  -6  -9   4      146.39      139.27     19.12 o 
  -5  -9   4       56.43       59.03     13.86 o 
  -4  -9   4      176.16      172.46     20.17 o 
  -3  -9   4      531.14      539.65     33.40 o 
  -2  -9   4      218.54      227.29     22.48 o 
  -1  -9   4      151.01      195.15     21.43 o 
   0  -9   4      103.14      122.05     17.23 o 
   1  -9   4      922.64      863.56     44.74 o 
   2  -9   4       46.07       14.49     10.29 o 
   3  -9   4      336.29      266.36     23.11 o 
   4  -9   4       66.96       44.32     13.02 o 
   5  -9   4      323.92      349.96     27.52 o 
  -9  -8   4       35.96       20.38     11.97 o 
  -8  -8   4      166.89      183.80     21.85 o 
  -7  -8   4       53.23       36.97     12.39 o 
  -6  -8   4      408.59      397.86     27.73 o 
  -5  -8   4       17.02       15.33      9.66 o 
  -4  -8   4      513.26      441.13     28.36 o 
  -3  -8   4      167.25      165.32     18.91 o 
  -2  -8   4     1175.71     1074.88     49.15 o 
  -1  -8   4      190.13      177.71     19.12 o 
   0  -8   4      532.24      531.87     32.14 o 
   1  -8   4      228.40      213.42     19.96 o 
   2  -8   4      360.27      391.97     27.31 o 
   3  -8   4      501.69      494.21     20.78 o 
   4  -8   4       39.19       34.64      7.21 o 
   5  -8   4      785.26      828.91     30.81 o 
   6  -8   4      112.36      123.01     21.85 o 
  -9  -7   4       73.90       99.99     17.01 o 
  -8  -7   4       30.51       59.45     13.02 o 
  -7  -7   4      212.48      245.35     21.22 o 
  -6  -7   4       70.51       68.06     13.44 o 
  -5  -7   4      215.92      226.24     19.54 o 
  -4  -7   4      481.80      476.63     28.78 o 
  -3  -7   4      490.37      493.01     28.99 o 
  -2  -7   4      478.54      517.80     29.62 o 
  -1  -7   4      362.27      341.14     24.16 o 
   0  -7   4     1674.45     1734.05     68.48 o 
   1  -7   4       15.33        8.61      7.56 o 
   2  -7   4      591.71      605.35     33.08 o 
   3  -7   4        0.13       -4.08      4.08 o 
   4  -7   4     1445.66     1367.59     41.14 o 
   5  -7   4      142.99      126.52     11.57 o 
   6  -7   4      282.49      261.11     17.54 o 
   7  -7   4       80.56       77.32     15.75 o 
 -10  -6   4       48.50       28.57     13.23 o 
  -9  -6   4      149.61      182.96     20.38 o 
  -8  -6   4        0.61       -6.09      9.03 o 
  -7  -6   4      373.24      357.94     24.37 o 
  -6  -6   4       74.53       70.79     12.39 o 
  -5  -6   4     1425.30     1409.51     57.14 o 
  -4  -6   4      696.89      641.74     33.40 o 
  -3  -6   4     1286.87     1411.40     56.51 o 
  -2  -6   4       20.83       18.91      8.61 o 
  -1  -6   4      251.09      247.24     19.54 o 
   0  -6   4      771.17      777.14     23.17 o 
   1  -6   4     1167.88     1051.92     42.64 o 
   2  -6   4      832.08      686.57     23.06 o 
   3  -6   4        0.82       -0.35      3.92 o 
   4  -6   4      399.16      352.43     16.70 o 
   5  -6   4      213.05      199.35     13.00 o 
   6  -6   4      278.91      239.68     14.99 o 
   7  -6   4        5.23        4.31      6.91 o 
   8  -6   4      440.79      455.43     23.83 o 
 -10  -5   4      102.56      104.19     17.01 o 
  -9  -5   4       61.29       59.87     12.39 o 
  -8  -5   4      117.49      117.21     15.12 o 
  -7  -5   4      347.59      368.66     23.95 o 
  -6  -5   4      497.13      506.67     27.94 o 
  -5  -5   4      653.49      580.82     29.83 o 
  -4  -5   4     1132.83     1144.62     47.05 o 
  -3  -5   4     2110.29     2037.80     73.52 o 
  -2  -5   4       96.74       98.10     12.39 o 
  -1  -5   4      993.70      866.51     23.20 o 
   0  -5   4        0.47       -2.96      4.83 o 
   1  -5   4     4236.17     4421.37    139.90 o 
   2  -5   4       36.91       34.86      5.88 o 
   3  -5   4     1993.86     1896.68     53.04 o 
   4  -5   4      579.38      521.04     20.03 o 
   5  -5   4      674.63      674.40     24.88 o 
   6  -5   4      211.02      211.76     13.74 o 
   7  -5   4      223.07      235.07     19.96 o 
   8  -5   4      408.85      424.29     22.54 o 
  -9  -4   4        4.76        3.99      8.40 o 
  -8  -4   4      798.83      722.61     35.29 o 
  -7  -4   4        1.41        0.42      6.72 o 
  -6  -4   4      928.96      957.88     41.17 o 
  -5  -4   4      216.44      202.29     15.96 o 
  -4  -4   4     2034.35     2082.55     73.52 o 
  -3  -4   4      370.25      425.37     23.11 o 
  -2  -4   4     1341.38     1424.21     53.15 o 
  -1  -4   4     1701.61     1591.19     37.70 o 
   0  -4   4      655.51      598.76     17.76 o 
   1  -4   4      419.63      372.17     13.37 o 
   2  -4   4     1175.48     1229.28     69.43 o 
   3  -4   4     3471.51     3359.67    107.66 o 
   4  -4   4      228.90      243.43     12.52 o 
   5  -4   4      238.45      269.54     14.17 o 
   6  -4   4       93.45      106.48     15.23 o 
   7  -4   4      725.04      732.50     28.27 o 
   8  -4   4       24.07       18.22      8.51 o 
   9  -4   4      227.84      237.37     26.26 o 
  -9  -3   4      126.07      136.33     15.96 o 
  -8  -3   4      367.20      366.77     23.11 o 
  -7  -3   4      458.64      457.72     25.00 o 
  -6  -3   4      700.20      672.20     30.67 o 
  -5  -3   4      125.99      118.47     12.39 o 
  -4  -3   4     3376.97     3601.24    119.42 o 
  -3  -3   4       23.85       22.27      6.51 o 
  -2  -3   4     1496.38     1452.36     52.31 o 
  -1  -3   4      356.49      364.67     19.54 o 
   0  -3   4     8307.99     8661.83    193.47 o 
   1  -3   4        1.88        5.15      2.67 o 
   2  -3   4     2298.09     2275.27     52.65 o 
   3  -3   4     1280.49     1328.38     54.83 o 
   4  -3   4     1229.01     1194.86     34.08 o 
   5  -3   4      438.72      458.13     18.49 o 
   6  -3   4      136.93      167.24     13.13 o 
   7  -3   4      776.50      791.07     42.33 o 
   8  -3   4      111.51      146.50     28.88 o 
   9  -3   4      216.39      249.55     25.63 o 
 -10  -2   4       11.71       30.25     10.92 o 
  -8  -2   4       91.17       87.81     12.39 o 
  -7  -2   4      878.70      864.89     26.99 o 
  -6  -2   4      273.31      276.12     15.65 o 
  -5  -2   4     1345.09     1340.42     64.59 o 
  -4  -2   4     1739.06     1778.99     43.80 o 
  -3  -2   4     2428.88     2588.03     78.35 o 
  -2  -2   4     3532.00     3523.36    111.96 o 
  -1  -2   4     1240.61     1173.61     27.93 o 
   0  -2   4     6337.26     6410.80    138.35 o 
   1  -2   4     2411.60     2760.54     50.82 o 
   2  -2   4     2400.51     2244.27     42.34 o 
   3  -2   4        0.34       -1.73      2.36 o 
   4  -2   4     3189.67     3179.73     75.75 o 
   5  -2   4      136.45      162.94     10.17 o 
   6  -2   4     1545.22     1612.32     45.45 o 
   7  -2   4       65.45       70.18      9.05 o 
   8  -2   4      558.95      542.80     33.61 o 
   9  -2   4       40.92       42.46      8.82 o 
  10  -2   4      163.96      191.37     23.11 o 
  -9  -1   4      373.87      335.05     22.90 o 
  -8  -1   4       45.10       33.68      6.53 o 
  -7  -1   4      881.77      887.56     26.56 o 
  -6  -1   4      114.47      122.81      8.02 o 
  -5  -1   4     1970.28     2213.93     52.35 o 
  -4  -1   4      299.47      377.78     12.47 o 
  -3  -1   4     2432.40     2275.26     71.00 o 
  -2  -1   4      544.94      678.89     17.67 o 
  -1  -1   4     5292.31     5452.61    170.38 o 
   0  -1   4      551.63      571.75     21.28 o 
   1  -1   4     5414.55     5596.22     99.08 o 
   2  -1   4     4450.12     5003.89     89.21 o 
   3  -1   4      742.23      701.22     21.84 o 
   4  -1   4     1510.19     1578.68     54.09 o 
   5  -1   4      833.94      789.39     30.14 o 
   6  -1   4     1377.87     1416.13     40.48 o 
   7  -1   4      273.62      262.70     14.63 o 
   8  -1   4      384.01      401.64     34.66 o 
   9  -1   4        0.02        4.41      7.98 o 
  10  -1   4      213.05      260.90     23.74 o 
  -9   0   4      108.36       91.80     14.49 o 
  -8   0   4      276.46      272.42     22.79 o 
  -7   0   4       12.52        1.37      4.01 o 
  -6   0   4      722.98      770.87     23.65 o 
  -5   0   4     2935.10     2918.60     77.54 o 
  -4   0   4     1323.89     1302.43     31.01 o 
  -3   0   4     2319.75     2435.86     45.50 o 
  -2   0   4      106.82      108.00      4.80 o 
  -1   0   4     5887.19     6033.12    106.31 o 
   0   0   4      119.50      129.25      6.97 o 
   1   0   4     6888.56     7261.75    178.46 o 
   2   0   4     1648.01     1880.44     37.87 o 
   3   0   4     6066.91     6430.18    140.66 o 
   4   0   4       91.26       97.61      6.96 o 
   5   0   4      888.84      906.67     51.99 o 
   6   0   4      596.41      602.06     45.27 o 
   7   0   4      513.74      516.12     27.94 o 
   8   0   4      204.63      229.39     19.12 o 
   9   0   4      213.07      211.74     19.12 o 
  10   0   4      182.72      225.19     23.32 o 
 -10   1   4      185.97      188.00     21.43 o 
  -9   1   4        7.44        3.57      8.40 o 
  -8   1   4      789.56      779.37     26.71 o 
  -7   1   4       17.14       11.16      4.75 o 
  -6   1   4      432.70      456.03     17.27 o 
  -5   1   4      146.21      138.71      6.42 o 
  -4   1   4     4626.27     5052.57     91.03 o 
  -3   1   4      102.07       96.69      8.16 o 
  -2   1   4     1951.51     1836.42     34.71 o 
  -1   1   4     1833.98     1818.11     34.08 o 
   0   1   4     3133.59     3390.75     88.22 o 
   1   1   4     1807.79     1847.77     35.52 o 
   2   1   4     2565.89     2643.82     48.87 o 
   3   1   4     6840.06     7352.53    159.82 o 
   4   1   4      261.66      262.39     11.05 o 
   5   1   4      893.06      816.83     28.88 o 
   6   1   4      135.77      116.16     12.39 o 
   7   1   4     1232.85     1083.92     45.37 o 
   8   1   4        3.57       18.70      8.19 o 
   9   1   4      485.20      499.32     30.25 o 
  10   1   4       16.77       32.35     11.55 o 
 -10   2   4       38.92       21.01     13.86 o 
  -9   2   4      231.74      233.17     22.27 o 
  -8   2   4      155.04      123.73     16.17 o 
  -7   2   4      665.86      685.95     23.76 o 
  -6   2   4      714.81      708.91     23.33 o 
  -5   2   4     1339.75     1313.95     35.48 o 
  -4   2   4     1747.62     1740.93     66.69 o 
  -3   2   4       96.36       83.05      4.00 o 
  -2   2   4     2280.54     2338.20     54.73 o 
  -1   2   4        0.47        2.90      1.21 o 
   0   2   4     5164.12     5258.44     93.15 o 
   1   2   4      548.35      655.51     14.78 o 
   2   2   4     3553.11     3592.18     79.98 o 
   3   2   4     2009.92     2090.95     69.95 o 
   4   2   4      711.24      707.70     29.62 o 
   5   2   4      421.28      360.67     19.33 o 
   6   2   4      515.91      543.64     27.10 o 
   7   2   4      174.28      157.34     14.70 o 
   8   2   4      203.92      207.33     17.44 o 
   9   2   4      351.00      325.59     23.95 o 
  10   2   4        3.76       -1.05      8.61 o 
 -10   3   4        8.63        5.88     15.12 o 
  -9   3   4      492.16      459.61     31.51 o 
  -8   3   4       64.67       73.31     13.44 o 
  -7   3   4      540.33      615.48     34.24 o 
  -6   3   4      140.07      123.56     14.91 o 
  -5   3   4     1163.78     1220.04     37.29 o 
  -4   3   4       22.01       16.61      4.00 o 
  -3   3   4     1055.52     1000.90     27.75 o 
  -2   3   4     2263.54     2254.17     53.69 o 
  -1   3   4     1580.64     1452.74     36.31 o 
   0   3   4     1555.44     1635.04     40.23 o 
   1   3   4        9.30        9.43      4.52 o 
   2   3   4     3468.49     3552.97    113.43 o 
   3   3   4     1925.16     1621.04     56.30 o 
   4   3   4     2360.54     2010.50     69.11 o 
   5   3   4        2.82       11.13      5.67 o 
   6   3   4      624.72      687.32     31.72 o 
   7   3   4       18.53       18.49      7.77 o 
   8   3   4      560.02      544.06     30.25 o 
   9   3   4       94.33       92.01     14.49 o 
  10   3   4      217.02      229.81     21.64 o 
  11   3   4       79.17       60.08     14.49 o 
  -9   4   4      194.73      229.81     24.58 o 
  -8   4   4      333.13      364.04     27.52 o 
  -7   4   4      317.12      318.66     24.58 o 
  -6   4   4      386.10      392.17     16.68 o 
  -5   4   4     1963.56     1998.61     51.50 o 
  -4   4   4      436.49      409.76     25.94 o 
  -3   4   4     2093.04     2259.87    157.34 o 
  -2   4   4      456.42      486.47     25.52 o 
  -1   4   4     4990.71     5165.27    177.08 o 
   0   4   4        5.07        7.76      2.87 o 
   1   4   4     4315.66     4169.50    132.97 o 
   2   4   4     1010.92      914.40     35.50 o 
   3   4   4      324.47      310.89     17.23 o 
   4   4   4       72.10       68.69      9.03 o 
   5   4   4      305.39      271.19     16.80 o 
   6   4   4      888.81      892.97     38.65 o 
   7   4   4      252.29      268.25     19.33 o 
   8   4   4      336.20      319.92     22.27 o 
   9   4   4       26.68       12.39      8.19 o 
  10   4   4      122.70      125.83     17.86 o 
  11   4   4        2.88       -5.25     10.29 o 
  -9   5   4        0.04      -10.50     10.50 o 
  -8   5   4      220.47      233.17     23.95 o 
  -7   5   4       43.10       31.09     12.81 o 
  -6   5   4     1606.88     1538.07     64.70 o 
  -5   5   4      175.43      193.59     19.96 o 
  -4   5   4      858.02      851.92     34.35 o 
  -3   5   4      992.46     1089.97     31.17 o 
  -2   5   4      840.09      771.92     33.92 o 
  -1   5   4      710.39      665.71     15.36 o 
   0   5   4     1909.82     2103.81     49.06 o 
   1   5   4     1496.56     1573.57     57.14 o 
   2   5   4      444.98      423.90     21.43 o 
   3   5   4     1360.57     1311.83     48.94 o 
   4   5   4       33.42       30.67      7.56 o 
   5   5   4      855.60      827.64     35.71 o 
   6   5   4       42.27       35.50      8.61 o 
   7   5   4     1080.11     1090.43     46.63 o 
   8   5   4       72.62       89.28     13.44 o 
   9   5   4      102.89       90.75     14.49 o 
  10   5   4       46.78       49.15     12.81 o 
  11   5   4       17.84       29.83     13.02 o 
  -8   6   4      320.90      328.33     28.57 o 
  -7   6   4       43.80       44.32     12.18 o 
  -6   6   4      840.80      819.03     43.27 o 
  -5   6   4      147.64      128.98     16.17 o 
  -4   6   4     1308.49     1314.58     48.31 o 
  -3   6   4      193.98      198.84     11.24 o 
  -2   6   4     3627.53     3427.16     89.91 o 
  -1   6   4       27.86       23.12      3.88 o 
   0   6   4      571.47      524.80     16.45 o 
   1   6   4      333.44      331.74     16.38 o 
   2   6   4     1551.81     1456.98     54.62 o 
   3   6   4     1364.63     1278.22     49.15 o 
   4   6   4      619.73      588.59     28.36 o 
   5   6   4      717.02      680.18     31.93 o 
   6   6   4      247.28      207.54     16.80 o 
   7   6   4      252.78      245.77     18.91 o 
   8   6   4       24.16       19.75      8.61 o 
   9   6   4      168.10      181.49     19.54 o 
  10   6   4        3.53        3.36     10.50 o 
  -8   7   4       39.82       45.58     17.23 o 
  -7   7   4      409.04      413.19     31.51 o 
  -6   7   4      220.21      229.81     22.90 o 
  -5   7   4      666.55      635.86     36.76 o 
  -4   7   4     1430.81     1282.50     37.68 o 
  -3   7   4      514.38      485.24     28.99 o 
  -2   7   4      864.05      924.90     42.64 o 
  -1   7   4      489.34      473.96     16.19 o 
   0   7   4     1306.45     1417.78     36.76 o 
   1   7   4       64.04       68.70      6.41 o 
   2   7   4     2955.42     3110.74     72.99 o 
   3   7   4        0.38       -1.61      4.31 o 
   4   7   4      707.77      607.29     29.62 o 
   5   7   4       23.64       12.60      7.35 o 
   6   7   4      546.37      533.35     28.99 o 
   7   7   4       88.31      107.76     14.07 o 
   8   7   4      131.09      145.15     17.01 o 
   9   7   4      106.06       96.21     15.33 o 
  10   7   4       22.99       33.40     11.97 o 
  -7   8   4      506.60      483.14     36.13 o 
  -6   8   4        1.84       -0.84      8.40 o 
  -5   8   4      474.40      485.24     32.35 o 
  -4   8   4        6.81       -1.89      7.77 o 
  -3   8   4     1900.03     1812.62     73.31 o 
  -2   8   4      115.57      124.99     15.75 o 
  -1   8   4      563.37      605.82     32.35 o 
   0   8   4      255.67      247.80     11.76 o 
   1   8   4     1399.15     1342.48     36.26 o 
   2   8   4      892.94      843.98     25.66 o 
   3   8   4      369.70      384.42     28.67 o 
   4   8   4      933.31      915.21     31.30 o 
   5   8   4       54.78       84.02     13.23 o 
   6   8   4      330.90      352.27     23.32 o 
   7   8   4       12.79       12.60      8.40 o 
   8   8   4      166.41      186.32     19.96 o 
   9   8   4        8.23        5.04      9.87 o 
  10   8   4      100.85      100.41     18.07 o 
  -6   9   4      204.64      199.14     23.74 o 
  -5   9   4      371.34      362.36     28.36 o 
  -4   9   4      119.95      152.08     19.33 o 
  -3   9   4      738.20      720.72     39.49 o 
  -2   9   4       12.93       27.31     10.08 o 
  -1   9   4     1020.08      978.88     46.21 o 
   0   9   4       10.69       22.48      8.82 o 
   1   9   4      915.53      878.07     27.39 o 
   2   9   4        7.79       11.97      5.11 o 
   3   9   4      619.82      586.32     21.20 o 
   4   9   4      151.94      158.96     11.24 o 
   5   9   4      421.65      401.36     17.48 o 
   6   9   4       75.72       88.05     11.55 o 
   7   9   4      124.84      106.74     10.69 o 
   8   9   4       42.93       39.49     11.76 o 
   9   9   4       29.10       35.50     14.07 o 
  -6  10   4      489.44      527.04     37.60 o 
  -5  10   4       28.13       35.29     12.60 o 
  -4  10   4      600.66      620.31     38.23 o 
  -3  10   4       91.53      121.84     17.65 o 
  -2  10   4      248.69      301.44     24.79 o 
  -1  10   4      348.98      327.91     24.79 o 
   0  10   4     1002.75     1024.26     48.10 o 
   1  10   4     1123.87     1120.89     50.41 o 
   2  10   4       85.63       79.89      8.83 o 
   3  10   4      487.54      490.84     19.55 o 
   4  10   4       60.93       56.18      8.22 o 
   5  10   4      250.02      243.78     14.33 o 
   6  10   4        8.24       -0.14      5.34 o 
   7  10   4      169.26      201.38     31.09 o 
   8  10   4       15.02        4.09      7.19 o 
   9  10   4       78.27       63.86     14.91 o 
  -5  11   4       64.37       62.18     16.59 o 
  -4  11   4      505.22      509.19     35.71 o 
  -3  11   4        3.13       12.81     10.08 o 
  -2  11   4      291.71      307.53     26.26 o 
  -1  11   4        6.97        2.52      8.61 o 
   0  11   4      552.35      489.23     31.30 o 
   1  11   4        1.61       -1.26      8.40 o 
   2  11   4      282.15      308.70     16.01 o 
   3  11   4       64.30       64.93      9.18 o 
   4  11   4      163.95      187.02     14.49 o 
   5  11   4       84.14       89.48     11.97 o 
   6  11   4       65.57       77.14     11.24 o 
   7  11   4      100.50       73.73     14.28 o 
   8  11   4       45.16       47.47     14.28 o 
  -3  12   4      244.50      297.24     29.83 o 
  -2  12   4      287.52      329.59     27.94 o 
  -1  12   4      203.87      235.27     25.42 o 
   0  12   4      216.63      243.67     24.37 o 
   1  12   4       12.80       10.08     10.71 o 
   2  12   4      433.44      421.59     28.99 o 
   3  12   4        0.17       -9.44     12.18 o 
   4  12   4      193.69      212.34     14.78 o 
   5  12   4       15.44        4.60      7.42 o 
   6  12   4      112.63      104.82     16.59 o 
   7  12   4        1.67        2.52     10.71 o 
   8  12   4       68.02      108.81     19.12 o 
  -2  13   4        0.07        2.94     11.76 o 
  -1  13   4      276.39      289.04     27.31 o 
   0  13   4       15.38       25.00     13.44 o 
   1  13   4       88.18       97.05     17.01 o 
   2  13   4      103.70      118.68     18.91 o 
   3  13   4      200.57      195.99     22.90 o 
   4  13   4       81.16       61.34     14.91 o 
   5  13   4       32.86       51.68     14.07 o 
   1  14   4      113.80      132.55     20.80 o 
  -2 -12   5       36.00       30.25     15.75 o 
  -6 -11   5      100.40      113.01     18.91 o 
  -5 -11   5       20.72       22.90     13.02 o 
  -4 -11   5      260.20      230.02     26.05 o 
  -3 -11   5       15.31       12.81     13.02 o 
  -2 -11   5      210.64      233.38     26.26 o 
  -1 -11   5       13.72       20.80     13.02 o 
   0 -11   5      272.46      320.55     28.78 o 
   1 -11   5      166.82      156.71     22.90 o 
  -7 -10   5       82.71       95.16     18.91 o 
  -6 -10   5      112.40      102.09     18.49 o 
  -5 -10   5      115.72       84.23     16.80 o 
  -4 -10   5      340.95      308.16     26.47 o 
  -3 -10   5       46.11       52.10     14.70 o 
  -2 -10   5      147.21      109.65     18.70 o 
  -1 -10   5       66.09       62.81     15.54 o 
   0 -10   5      725.19      766.51     44.32 o 
   1 -10   5       22.94       16.38     10.92 o 
   2 -10   5      303.38      340.09     29.20 o 
   3 -10   5        1.18       14.70     11.76 o 
  -8  -9   5        6.01      -10.29     10.29 o 
  -7  -9   5      225.58      222.03     24.16 o 
  -6  -9   5       12.46       -5.25      9.66 o 
  -5  -9   5      296.94      306.48     25.63 o 
  -4  -9   5       50.92       53.78     13.86 o 
  -3  -9   5      399.59      442.81     30.46 o 
  -2  -9   5      148.96      161.96     20.17 o 
  -1  -9   5      214.20      263.21     23.74 o 
   0  -9   5      367.00      393.02     28.99 o 
   1  -9   5      511.69      558.13     35.50 o 
   2  -9   5      291.05      289.25     25.63 o 
   3  -9   5       94.42       82.97     15.96 o 
   4  -9   5      613.36      596.99     38.02 o 
  -9  -8   5       11.54        9.03     11.76 o 
  -8  -8   5       95.54       88.23     16.17 o 
  -7  -8   5      114.42      131.08     18.49 o 
  -6  -8   5      230.92      226.66     21.64 o 
  -5  -8   5      182.21      145.36     19.12 o 
  -4  -8   5        0.24       -7.77      7.77 o 
  -3  -8   5      634.83      579.35     34.03 o 
  -2  -8   5       63.34       67.22     13.65 o 
  -1  -8   5      992.18      925.53     46.42 o 
   0  -8   5       26.13       36.13     10.71 o 
   1  -8   5      809.94      830.37     43.48 o 
   2  -8   5       49.36       79.19     14.49 o 
   3  -8   5      382.55      387.98     27.94 o 
   4  -8   5      184.24      174.98     20.80 o 
   5  -8   5      336.48      316.56     26.68 o 
   6  -8   5      149.99      161.54     15.29 o 
  -9  -7   5        3.12      -10.71     11.13 o 
  -7  -7   5        8.52       -7.77      7.77 o 
  -6  -7   5      474.04      403.53     28.15 o 
  -5  -7   5      441.07      397.44     27.10 o 
  -4  -7   5       71.19       83.81     14.28 o 
  -3  -7   5      195.61      205.86     18.91 o 
  -2  -7   5      736.21      665.26     35.71 o 
  -1  -7   5      745.07      830.79     41.38 o 
   0  -7   5      366.63      334.00     24.58 o 
   1  -7   5      496.72      558.97     32.35 o 
   2  -7   5       67.44       68.69     13.02 o 
   3  -7   5      786.66      710.34     25.48 o 
   4  -7   5        6.05        1.78      8.61 o 
   5  -7   5      491.68      488.86     22.27 o 
   6  -7   5        9.20        7.52     10.50 o 
  -9  -6   5       40.93       19.96     11.97 o 
  -8  -6   5      134.23      142.84     17.65 o 
  -7  -6   5      151.82      154.82     18.49 o 
  -6  -6   5      248.98      203.55     18.70 o 
  -5  -6   5      121.98      136.12     16.59 o 
  -4  -6   5     2051.04     2053.35     77.51 o 
  -3  -6   5       85.96       77.09     13.23 o 
  -2  -6   5      481.00      494.90     29.20 o 
  -1  -6   5       33.82       45.58     11.34 o 
   0  -6   5     1845.88     1870.80     72.05 o 
   1  -6   5      114.13      110.91     14.07 o 
   2  -6   5      762.18      767.79     48.42 o 
   3  -6   5      867.98      783.74     32.98 o 
   4  -6   5      267.61      262.00     14.71 o 
   5  -6   5      279.90      272.62     15.74 o 
   6  -6   5      178.84      173.50     14.26 o 
   7  -6   5      444.60      433.93     22.13 o 
  -9  -5   5      201.75      188.84     20.80 o 
  -8  -5   5       29.53       27.31     10.71 o 
  -7  -5   5      376.20      355.63     23.95 o 
  -6  -5   5      103.29       94.32     14.07 o 
  -5  -5   5      279.98      271.61     20.38 o 
  -4  -5   5      538.13      482.72     27.31 o 
  -3  -5   5      501.55      503.52     27.94 o 
  -2  -5   5      112.48      117.21     14.28 o 
  -1  -5   5      340.25      324.33     21.85 o 
   0  -5   5      951.76      897.59     40.75 o 
   1  -5   5      180.23      172.34      9.56 o 
   2  -5   5     1257.90     1195.43     59.87 o 
   3  -5   5       38.28       43.72      6.60 o 
   4  -5   5      858.90      884.40     29.23 o 
   5  -5   5       51.81       60.85      8.49 o 
   6  -5   5      721.95      709.64     27.63 o 
   7  -5   5       94.21       83.63     10.69 o 
   8  -5   5      162.82      159.02     14.77 o 
  -9  -4   5      144.39      161.12     18.70 o 
  -8  -4   5      228.01      232.54     19.96 o 
  -7  -4   5      499.52      501.84     27.94 o 
  -6  -4   5        4.37       -2.73      7.14 o 
  -5  -4   5     1535.51     1478.62     57.14 o 
  -4  -4   5      154.55      166.16     15.54 o 
  -3  -4   5     2399.46     2256.69     79.61 o 
  -2  -4   5      349.52      309.21     19.96 o 
  -1  -4   5     1417.91     1300.28     51.25 o 
   0  -4   5      355.21      372.06     15.54 o 
   1  -4   5     1783.08     1789.72     44.86 o 
   2  -4   5     2043.19     2021.09     50.81 o 
   3  -4   5      754.87      732.05     23.95 o 
   4  -4   5      600.24      629.58     22.56 o 
   5  -4   5       49.10       53.16      7.94 o 
   6  -4   5      245.83      246.71     18.07 o 
   7  -4   5       27.12       25.86      7.92 o 
   8  -4   5      320.49      313.84     18.57 o 
 -10  -3   5      178.21      217.20     22.27 o 
  -8  -3   5      348.53      328.54     22.06 o 
  -7  -3   5       67.46       76.88     11.97 o 
  -6  -3   5      566.58      553.72     27.94 o 
  -5  -3   5      877.19      942.33     39.49 o 
  -4  -3   5     1446.27     1484.08     55.46 o 
  -3  -3   5      309.17      279.17     18.07 o 
  -2  -3   5      659.94      662.32     30.04 o 
  -1  -3   5     2071.51     2004.40     70.58 o 
   0  -3   5      794.37      802.75     21.65 o 
   1  -3   5     2709.32     2638.10     49.57 o 
   2  -3   5       25.19       28.16      3.20 o 
   3  -3   5     1875.77     1924.90     49.14 o 
   4  -3   5       42.31       43.25      5.94 o 
   5  -3   5      927.29      925.38     29.99 o 
   6  -3   5      260.59      255.91     14.41 o 
   7  -3   5      413.71      415.41     19.96 o 
   8  -3   5      174.85      193.88     14.16 o 
   9  -3   5      146.25      193.68     21.43 o 
 -10  -2   5      122.23      133.81     17.86 o 
  -9  -2   5        4.01        0.84      7.35 o 
  -7  -2   5       94.07       86.76     11.55 o 
  -6  -2   5     1969.15     1983.19     69.95 o 
  -5  -2   5        2.38        8.61      5.46 o 
  -4  -2   5      672.05      667.42     18.86 o 
  -3  -2   5      421.01      383.86     11.73 o 
  -2  -2   5     2177.17     2283.57     76.88 o 
  -1  -2   5     1854.98     1923.42     44.69 o 
   0  -2   5     4186.16     4376.08     96.51 o 
   1  -2   5     1539.94     1535.98     30.28 o 
   2  -2   5      332.09      299.29      8.69 o 
   3  -2   5      629.94      610.13     25.42 o 
   4  -2   5      113.81      128.68      9.24 o 
   5  -2   5      871.00      869.72     28.05 o 
   6  -2   5      127.71      142.66     10.99 o 
   7  -2   5      617.52      629.35     19.90 o 
   8  -2   5        0.03       -5.50      5.50 o 
   9  -2   5      177.80      220.14     22.27 o 
  -9  -1   5      347.88      332.95     23.53 o 
  -8  -1   5      200.53      230.23     18.70 o 
  -7  -1   5      633.95      660.22     32.98 o 
  -6  -1   5      596.74      607.65     16.29 o 
  -5  -1   5      956.51      938.79     25.70 o 
  -4  -1   5     3378.76     3475.78     78.20 o 
  -3  -1   5        5.34        5.02      2.28 o 
  -2  -1   5     5457.55     5593.18    103.95 o 
  -1  -1   5      932.01     1100.17     22.50 o 
   0  -1   5     6280.38     6784.16    119.94 o 
   1  -1   5       18.60       16.57      2.38 o 
   2  -1   5     3891.98     4105.21     74.57 o 
   3  -1   5      218.16      183.79      8.96 o 
   4  -1   5     1564.58     1436.90     40.86 o 
   5  -1   5      368.71      400.20     16.09 o 
   6  -1   5      770.53      835.00     27.37 o 
   7  -1   5      372.91      350.06     16.82 o 
   8  -1   5      231.98      270.14     20.59 o 
   9  -1   5      240.01      280.22     23.11 o 
  10  -1   5       19.69       15.75     11.97 o 
  -9   0   5      343.24      333.37     23.32 o 
  -8   0   5        5.41       -2.26      5.19 o 
  -7   0   5      414.11      439.39     17.82 o 
  -6   0   5       11.38        7.03      3.32 o 
  -5   0   5     2071.72     2033.30     40.50 o 
  -4   0   5     1443.25     1478.74     30.12 o 
  -3   0   5     2563.19     2693.71     85.53 o 
  -2   0   5      218.66      207.32      6.92 o 
  -1   0   5     4542.64     4834.26     86.54 o 
   0   0   5     2212.56     2431.49     73.38 o 
   1   0   5     1534.72     1679.31     32.53 o 
   2   0   5     2293.68     2305.20     43.57 o 
   3   0   5      205.73      186.35      9.03 o 
   4   0   5     1527.46     1579.76     56.51 o 
   5   0   5      253.29      289.13     13.19 o 
   6   0   5     1782.76     1705.56     45.99 o 
   7   0   5       31.26       28.15      9.03 o 
   8   0   5      532.00      545.95     30.88 o 
   9   0   5        8.36       -7.77      7.77 o 
  10   0   5      115.23      138.01     19.33 o 
  -9   1   5      196.79      198.30     21.01 o 
  -8   1   5      191.06      180.93     12.02 o 
  -7   1   5      905.88      923.10     29.24 o 
  -6   1   5       72.55       64.28     13.34 o 
  -5   1   5     3421.22     3399.93     73.95 o 
  -4   1   5       28.34       24.07      3.18 o 
  -3   1   5     3945.23     4062.34     73.89 o 
  -2   1   5      267.12      300.25      9.04 o 
  -1   1   5      678.64      627.21     14.17 o 
   0   1   5      635.76      799.80     17.20 o 
   1   1   5     6215.67     6645.03    117.64 o 
   2   1   5     1564.29     1719.36     33.67 o 
   3   1   5      698.30      703.38     20.71 o 
   4   1   5      910.92      965.36     43.27 o 
   5   1   5     1212.87     1247.55     34.66 o 
   6   1   5      544.38      546.79     27.94 o 
   7   1   5      346.68      323.28     21.85 o 
   8   1   5      438.44      464.24     27.73 o 
   9   1   5       25.58        1.68      8.61 o 
  10   1   5      122.69      115.11     18.28 o 
 -10   2   5      187.82      188.21     23.53 o 
  -9   2   5        8.25        9.24      9.66 o 
  -8   2   5      556.71      560.10     28.46 o 
  -7   2   5       19.03       14.18      7.25 o 
  -6   2   5      842.97      865.90     27.45 o 
  -5   2   5      557.91      559.33     19.44 o 
  -4   2   5     2030.94     2032.62    100.72 o 
  -3   2   5     1471.00     1313.67     26.54 o 
  -2   2   5     2100.30     2185.08     41.17 o 
  -1   2   5     4026.64     4128.99     74.37 o 
   0   2   5      552.77      561.87     13.10 o 
   1   2   5     3324.59     3333.91     61.11 o 
   2   2   5      355.43      353.82     10.02 o 
   3   2   5     9680.33     9946.36    214.78 o 
   4   2   5       23.73       23.26      5.99 o 
   5   2   5     1668.33     1609.70     59.45 o 
   6   2   5       10.73       12.18      6.72 o 
   7   2   5      544.27      528.09     28.78 o 
   8   2   5      201.82      216.36     18.70 o 
   9   2   5      161.60      197.25     20.38 o 
  10   2   5      150.51      154.39     18.70 o 
  -9   3   5       37.26       41.59     12.39 o 
  -8   3   5      347.01      353.32     26.47 o 
  -7   3   5      252.51      261.34     14.30 o 
  -6   3   5     1782.98     1714.75     46.46 o 
  -5   3   5      255.55      258.40     21.64 o 
  -4   3   5      798.76      766.63     23.90 o 
  -3   3   5        1.53       -3.04      3.04 o 
  -2   3   5      998.38      961.09     26.88 o 
  -1   3   5      797.63      822.57     23.47 o 
   0   3   5     4168.94     4464.41    100.34 o 
   1   3   5      588.18      572.59     17.45 o 
   2   3   5      224.92      225.19     13.86 o 
   3   3   5      822.65      806.63     32.98 o 
   4   3   5     2011.28     1861.14     65.54 o 
   5   3   5      577.62      545.53     26.89 o 
   6   3   5       41.12       40.75      9.03 o 
   7   3   5      739.05      725.97     35.50 o 
   8   3   5       31.75       40.96     10.92 o 
   9   3   5      259.04      240.52     21.43 o 
  10   3   5        0.50       -7.14      9.66 o 
  -9   4   5      147.82      155.03     21.22 o 
  -8   4   5       63.28       51.68     13.65 o 
  -7   4   5      609.87      622.83     35.71 o 
  -6   4   5      399.85      402.00     17.41 o 
  -5   4   5     1183.97     1161.78     34.02 o 
  -4   4   5     1021.54      952.38     28.69 o 
  -3   4   5       65.59       72.67      6.96 o 
  -2   4   5     1424.14     1376.41     82.66 o 
  -1   4   5      501.65      495.19     17.00 o 
   0   4   5     6201.46     6670.64    172.35 o 
   1   4   5        0.46       -1.95      2.48 o 
   2   4   5     3237.98     3001.56     99.15 o 
   3   4   5      493.13      544.69     25.63 o 
   4   4   5     1389.54     1408.25     52.94 o 
   5   4   5      304.41      344.29     20.59 o 
   6   4   5      374.53      372.02     22.69 o 
   7   4   5      471.45      461.08     26.89 o 
   8   4   5      264.23      221.40     18.49 o 
   9   4   5       81.72       81.29     13.65 o 
  10   4   5       28.18       19.75     11.34 o 
  -9   5   5      354.96      391.76     31.93 o 
  -8   5   5       37.04       31.72     12.81 o 
  -7   5   5      602.08      589.64     35.92 o 
  -6   5   5       10.59        8.70      5.29 o 
  -5   5   5     1029.49     1001.24     31.17 o 
  -4   5   5        1.61        3.76      4.07 o 
  -3   5   5      835.18      934.65     28.33 o 
  -2   5   5     1316.18     1404.52     38.00 o 
  -1   5   5     1979.03     1966.16     49.60 o 
   0   5   5        6.64        6.20      4.18 o 
   1   5   5     2130.11     2145.98     75.41 o 
   2   5   5     2668.50     2601.40     88.44 o 
   3   5   5      280.89      276.65     17.65 o 
   4   5   5      367.88      362.15     21.01 o 
   5   5   5       70.29       64.28     10.71 o 
   6   5   5     1110.71     1077.82     45.58 o 
   7   5   5       51.73       53.57     11.13 o 
   8   5   5      313.15      315.72     23.11 o 
   9   5   5        9.80        0.00      7.35 o 
  10   5   5       99.23      102.93     16.38 o 
  -8   6   5      448.71      465.92     34.87 o 
  -7   6   5      118.41      127.72     19.12 o 
  -6   6   5      100.07      124.78     17.01 o 
  -5   6   5      823.49      722.74     50.52 o 
  -4   6   5      283.57      298.48     19.43 o 
  -3   6   5     1010.33     1000.80     30.66 o 
  -2   6   5      192.04      184.69     10.86 o 
  -1   6   5     1664.51     1680.77     80.35 o 
   0   6   5       58.25       55.38      5.15 o 
   1   6   5     1932.40     2003.25     68.58 o 
   2   6   5      580.53      524.73     26.68 o 
   3   6   5     1130.63      997.16     41.38 o 
   4   6   5        1.27        2.10      6.09 o 
   5   6   5       77.17       85.07     11.97 o 
   6   6   5      503.15      527.04     28.78 o 
   7   6   5      357.99      363.41     24.16 o 
   8   6   5       99.21      108.18     15.12 o 
   9   6   5       13.98        6.93      9.45 o 
  10   6   5       79.78       87.81     16.17 o 
  -8   7   5      258.88      300.60     30.88 o 
  -7   7   5       10.70       -2.94     10.08 o 
  -6   7   5      475.60      454.36     31.51 o 
  -5   7   5       57.15       66.38     12.60 o 
  -4   7   5     1628.53     1499.97     43.03 o 
  -3   7   5      528.80      538.59     20.79 o 
  -2   7   5     1074.53     1043.70     31.87 o 
  -1   7   5      335.32      307.11     21.64 o 
   0   7   5      589.93      529.87     18.38 o 
   1   7   5     1068.32     1026.40     28.64 o 
   2   7   5      209.76      208.27     10.70 o 
   3   7   5     1153.89     1109.33     46.21 o 
   4   7   5        0.19       -5.46      5.46 o 
   5   7   5      529.36      504.36     27.94 o 
   6   7   5       13.96        4.20      7.98 o 
   7   7   5      370.29      345.13     23.95 o 
   8   7   5        2.96        4.20      8.61 o 
   9   7   5      118.46      105.87     16.38 o 
  10   7   5       38.22       30.04     13.44 o 
  -7   8   5      105.78      119.10     21.01 o 
  -6   8   5      466.29      479.36     34.03 o 
  -5   8   5      265.16      276.86     24.16 o 
  -4   8   5      452.99      468.02     30.88 o 
  -3   8   5        4.91       -0.21      7.14 o 
  -2   8   5     1157.08     1116.69     50.62 o 
  -1   8   5       98.70       99.57     13.65 o 
   0   8   5     1189.83     1276.33     53.78 o 
   1   8   5      175.29      166.25      9.83 o 
   2   8   5      653.04      636.75     23.21 o 
   3   8   5       97.05       93.19      8.28 o 
   4   8   5      429.97      422.43     25.42 o 
   5   8   5      364.67      379.37     24.79 o 
   6   8   5      478.78      436.72     26.89 o 
   7   8   5       63.37       54.62     12.39 o 
   8   8   5        8.77       -0.63      8.82 o 
   9   8   5      111.92      126.04     18.70 o 
  10   8   5        5.32       13.86     11.55 o 
  -6   9   5       30.59       27.10     13.02 o 
  -5   9   5      463.04      420.33     31.30 o 
  -4   9   5      243.00      248.08     22.90 o 
  -3   9   5      197.71      177.71     20.17 o 
  -2   9   5      604.53      593.21     34.45 o 
  -1   9   5      620.54      615.69     34.45 o 
   0   9   5      883.15      879.74     42.85 o 
   1   9   5        0.97       -4.83      6.30 o 
   2   9   5      660.66      682.63     23.27 o 
   3   9   5       55.13       62.50      8.30 o 
   4   9   5      507.57      490.54     19.25 o 
   5   9   5        0.14       -1.26      4.90 o 
   6   9   5      202.24      219.51     19.75 o 
   7   9   5        1.25       -5.25      8.61 o 
   8   9   5       60.94       37.18     12.18 o 
   9   9   5       70.35       46.00     14.70 o 
  -5  10   5      517.34      493.43     35.50 o 
  -4  10   5        1.17        4.20      9.03 o 
  -3  10   5      465.42      480.62     32.77 o 
  -2  10   5        0.95        4.83      9.24 o 
  -1  10   5      592.37      595.94     35.29 o 
   0  10   5       73.11       76.46     14.28 o 
   1  10   5      841.93      852.01     42.64 o 
   2  10   5      169.70      198.47     12.55 o 
   3  10   5      349.07      348.04     16.56 o 
   4  10   5      128.45      119.72     11.03 o 
   5  10   5      108.66      119.69     19.96 o 
   6  10   5      250.01      266.56     23.74 o 
   7  10   5       16.33       12.86      7.04 o 
   8  10   5      143.43      164.34     18.70 o 
   9  10   5        1.23       -1.50      7.62 o 
  -4  11   5      245.16      282.11     28.99 o 
  -3  11   5      256.43      282.53     25.84 o 
  -2  11   5      112.44      122.68     18.91 o 
  -1  11   5      327.53      344.29     26.68 o 
   0  11   5        1.34        2.10      9.66 o 
   1  11   5      650.65      661.48     37.39 o 
   2  11   5        0.33        2.73      7.77 o 
   3  11   5      189.36      203.85     20.59 o 
   4  11   5        1.94       -4.59      5.59 o 
   5  11   5      137.49      162.44     13.18 o 
   6  11   5       21.52       19.50      7.21 o 
   7  11   5      108.02      110.94     12.18 o 
   8  11   5       48.80       53.73     11.03 o 
  -3  12   5        7.58        6.30     11.34 o 
  -2  12   5      323.84      323.91     28.57 o 
  -1  12   5       73.84       92.64     17.23 o 
   0  12   5      169.70      181.28     21.85 o 
   1  12   5      100.11      134.44     18.49 o 
   2  12   5      315.72      337.15     26.26 o 
   3  12   5      304.35      298.50     24.37 o 
   4  12   5       13.33       19.42      7.72 o 
   5  12   5      137.78      166.57     24.89 o 
   6  12   5       26.37       28.16      8.37 o 
   7  12   5       78.80       70.37     15.33 o 
  -2  13   5      339.37      406.68     32.56 o 
  -1  13   5        9.96        7.56     12.39 o 
   0  13   5      214.83      194.10     22.69 o 
   1  13   5        0.30       -9.45      9.45 o 
   2  13   5      140.52      136.33     19.54 o 
   3  13   5        7.20        8.19     12.81 o 
   4  13   5       95.74      116.16     18.70 o 
   5  13   5       29.92       23.74     11.76 o 
   6  13   5       57.63       89.70     16.17 o 
   1  14   5       37.95       67.22     17.86 o 
   2  14   5       85.96      104.82     18.70 o 
  -4 -11   6       46.46       68.48     17.65 o 
  -3 -11   6      191.70      214.26     26.26 o 
  -2 -11   6        9.40       30.46     14.07 o 
  -1 -11   6      161.89      196.20     26.47 o 
   0 -11   6       15.40       40.33     14.91 o 
  -6 -10   6      203.40      205.23     25.84 o 
  -5 -10   6       26.28       42.64     14.49 o 
  -4 -10   6      289.49      269.93     27.73 o 
  -3 -10   6       57.13       39.07     14.70 o 
  -2 -10   6      114.45      102.93     19.54 o 
  -1 -10   6      173.95      225.40     25.00 o 
   0 -10   6      110.16      142.84     20.80 o 
   1 -10   6      327.73      300.81     27.94 o 
   2 -10   6       31.02       17.65     12.18 o 
  -7  -9   6       42.05       34.03     13.86 o 
  -6  -9   6      165.11      173.51     22.06 o 
  -5  -9   6       18.13        9.24     10.71 o 
  -4  -9   6      236.42      245.77     25.00 o 
  -3  -9   6        0.88       -8.61      8.61 o 
  -2  -9   6      546.50      565.90     36.55 o 
  -1  -9   6       13.65       -9.45      9.87 o 
   0  -9   6      571.24      648.67     39.70 o 
   1  -9   6      187.51      240.10     25.42 o 
   2  -9   6      330.90      297.45     27.10 o 
   3  -9   6       49.45       55.46     14.70 o 
   4  -9   6      347.82      384.41     31.09 o 
  -8  -8   6       20.18       13.65     13.02 o 
  -7  -8   6      224.92      217.62     23.53 o 
  -6  -8   6        9.38       11.97     10.92 o 
  -5  -8   6      173.42      170.78     20.38 o 
  -4  -8   6      279.47      280.85     24.79 o 
  -3  -8   6      126.72      121.42     17.44 o 
  -2  -8   6      347.71      419.07     29.83 o 
  -1  -8   6      532.98      505.83     33.19 o 
   0  -8   6      794.78      831.21     44.53 o 
   1  -8   6       26.49       29.41     11.34 o 
   2  -8   6      622.41      594.26     37.18 o 
   3  -8   6       26.97       22.69     12.18 o 
   4  -8   6      422.17      400.17     30.25 o 
   5  -8   6       14.25       11.97     11.76 o 
  -9  -7   6       82.92       77.09     17.01 o 
  -8  -7   6       20.11        8.40     11.13 o 
  -7  -7   6      224.63      248.71     24.58 o 
  -6  -7   6       19.26        4.62      9.87 o 
  -5  -7   6      679.48      625.56     35.92 o 
  -4  -7   6      136.07      126.88     16.80 o 
  -3  -7   6      524.94      553.51     33.19 o 
  -2  -7   6        1.83       -2.94      8.40 o 
  -1  -7   6      827.93      757.90     40.54 o 
   0  -7   6      638.27      636.70     36.13 o 
   1  -7   6      374.21      378.32     26.89 o 
   2  -7   6      194.22      206.28     21.85 o 
   3  -7   6      211.14      237.79     21.43 o 
   4  -7   6      391.29      407.52     29.20 o 
   5  -7   6      100.46      103.77     17.65 o 
   6  -7   6      381.60      422.53     22.12 o 
  -9  -6   6       31.91       38.86     12.81 o 
  -8  -6   6      112.21      100.41     16.17 o 
  -7  -6   6       38.53       46.21     13.02 o 
  -6  -6   6      304.25      311.73     23.74 o 
  -5  -6   6      353.81      364.88     25.63 o 
  -4  -6   6      126.86      157.76     17.86 o 
  -3  -6   6      384.08      359.83     25.42 o 
  -2  -6   6      354.30      369.08     25.63 o 
  -1  -6   6     1765.12     1845.18     72.89 o 
   0  -6   6        2.02       -0.21      8.19 o 
   1  -6   6     1696.68     1592.26     65.75 o 
   2  -6   6        0.45       -2.31      7.14 o 
   3  -6   6      521.22      536.29     31.93 o 
   4  -6   6      252.73      240.02     14.30 o 
   5  -6   6      916.38      911.89     32.49 o 
   6  -6   6      100.70      104.25     12.10 o 
   7  -6   6      239.44      273.07     18.29 o 
  -8  -5   6      209.92      212.16     20.17 o 
  -7  -5   6       10.41       12.60     10.08 o 
  -6  -5   6      540.47      499.11     29.62 o 
  -5  -5   6      171.52      200.61     18.49 o 
  -4  -5   6      960.41      954.94     43.48 o 
  -3  -5   6      123.75      126.25     15.54 o 
  -2  -5   6      682.89      636.28     33.40 o 
  -1  -5   6      673.30      647.20     33.82 o 
   0  -5   6      476.19      456.46     27.73 o 
   1  -5   6      281.08      286.10     21.64 o 
   2  -5   6      495.87      482.96     23.00 o 
   3  -5   6     1112.17     1115.28     34.13 o 
   4  -5   6        0.44       -4.21      4.42 o 
   5  -5   6      289.17      278.64     15.69 o 
   6  -5   6      203.67      199.90     14.82 o 
   7  -5   6      512.71      513.64     24.13 o 
 -10  -4   6       11.75        2.52      9.66 o 
  -8  -4   6       24.59       15.33      9.03 o 
  -7  -4   6      306.89      291.98     22.06 o 
  -6  -4   6      473.04      460.03     27.31 o 
  -5  -4   6        4.68       14.49      7.56 o 
  -4  -4   6      717.10      725.97     34.87 o 
  -3  -4   6     1030.90     1025.73     44.11 o 
  -2  -4   6     1549.76     1520.42     59.24 o 
  -1  -4   6       21.15       31.09      8.19 o 
   0  -4   6     1123.47     1104.50     46.84 o 
   1  -4   6       95.38       85.57      5.23 o 
   2  -4   6      805.35      842.50     41.38 o 
   3  -4   6      618.12      551.91     15.80 o 
   4  -4   6     1375.20     1225.98     36.51 o 
   5  -4   6      210.53      194.23     12.86 o 
   6  -4   6      104.32       86.06     10.71 o 
   7  -4   6      438.61      423.39     16.69 o 
   8  -4   6       60.04       54.73     10.40 o 
 -10  -3   6        0.35        2.52     10.08 o 
  -9  -3   6      200.51      205.86     21.01 o 
  -7  -3   6     1053.06      978.67     43.06 o 
  -6  -3   6      140.05      136.33     14.28 o 
  -5  -3   6      792.69      849.28     37.81 o 
  -4  -3   6       96.36      106.08     12.60 o 
  -3  -3   6      783.73      815.67     36.13 o 
  -2  -3   6      505.94      528.93     26.89 o 
  -1  -3   6      522.94      458.35     24.79 o 
   0  -3   6     1645.91     1725.51     65.12 o 
   1  -3   6      338.56      346.21     10.17 o 
   2  -3   6     1154.92     1055.81     30.64 o 
   3  -3   6       45.30       39.44      5.44 o 
   4  -3   6     1097.31     1049.66     31.15 o 
   5  -3   6      239.73      207.50     12.14 o 
   6  -3   6      526.25      545.70     21.95 o 
   7  -3   6      110.45      116.45     31.61 o 
   8  -3   6      327.33      361.21     19.35 o 
 -10  -2   6       76.10       71.21     14.28 o 
  -9  -2   6      157.83      196.41     20.38 o 
  -8  -2   6      342.44      363.62     25.00 o 
  -7  -2   6      356.67      367.40     23.95 o 
  -6  -2   6      383.00      392.60     22.90 o 
  -5  -2   6      688.23      704.97     32.14 o 
  -4  -2   6      149.34      155.24     13.86 o 
  -3  -2   6     1209.74     1271.50     48.31 o 
  -2  -2   6       24.13       20.65      3.85 o 
  -1  -2   6     2051.85     1980.63     38.39 o 
   0  -2   6      195.68      192.01      6.93 o 
   1  -2   6     3386.25     3455.34    115.55 o 
   2  -2   6     1362.02     1411.17     38.52 o 
   3  -2   6      599.50      527.73     22.79 o 
   4  -2   6       21.65       14.63      5.05 o 
   5  -2   6      687.85      701.41     23.97 o 
   6  -2   6      704.22      704.14     45.16 o 
   7  -2   6        2.35        1.51      5.38 o 
   8  -2   6      178.16      206.59     15.21 o 
   9  -2   6       16.69       21.01     10.71 o 
 -10  -1   6      229.77      215.31     20.80 o 
  -9  -1   6       17.60       10.08      8.82 o 
  -8  -1   6      595.70      554.77     31.30 o 
  -7  -1   6       91.02       93.90     13.44 o 
  -6  -1   6      743.85      845.92     38.86 o 
  -5  -1   6      452.66      483.76     17.56 o 
  -4  -1   6      783.07      796.80     18.85 o 
  -3  -1   6      368.79      347.52     10.63 o 
  -2  -1   6      869.41      817.22     18.34 o 
  -1  -1   6     2895.21     3150.14     58.47 o 
   0  -1   6     1154.73     1164.94     28.93 o 
   1  -1   6     1700.10     1749.79     34.53 o 
   2  -1   6       35.38       30.22      3.37 o 
   3  -1   6      824.89      782.16     22.01 o 
   4  -1   6      154.14      147.51      9.21 o 
   5  -1   6      855.98      841.93     26.81 o 
   6  -1   6      374.36      359.76     16.45 o 
   7  -1   6      595.07      528.36     47.05 o 
   8  -1   6       11.20       11.76      8.19 o 
   9  -1   6      120.70      125.83     18.28 o 
  -9   0   6      118.57      140.11     16.80 o 
  -8   0   6      276.60      239.05     19.96 o 
  -7   0   6       14.59        5.04      7.14 o 
  -6   0   6     1493.24     1575.80     42.46 o 
  -5   0   6       49.06       44.59      4.64 o 
  -4   0   6     3092.40     3132.05     59.14 o 
  -3   0   6       20.87       19.78      6.15 o 
  -2   0   6      789.86      694.00     16.18 o 
  -1   0   6       54.68       37.60      3.44 o 
   0   0   6     7602.65     7889.20    139.43 o 
   1   0   6     1341.89     1343.58     27.44 o 
   2   0   6     1676.62     1584.30     31.99 o 
   3   0   6      462.71      434.04     11.95 o 
   4   0   6      455.65      401.26     15.48 o 
   5   0   6      856.58      842.63     26.61 o 
   6   0   6      127.04      146.02     10.73 o 
   7   0   6      732.07      787.22     47.68 o 
   8   0   6      105.20      107.97     14.70 o 
   9   0   6      129.94      163.64     19.12 o 
  10   0   6        3.77        9.45     12.18 o 
  -9   1   6      389.01      410.88     27.52 o 
  -8   1   6      139.10      148.35     12.14 o 
  -7   1   6      812.59      804.55     27.11 o 
  -6   1   6      171.24      171.67     10.91 o 
  -5   1   6     1038.64     1014.40     29.63 o 
  -4   1   6     1403.50     1415.08     29.56 o 
  -3   1   6      655.24      676.22     21.83 o 
  -2   1   6     2323.01     2308.54     62.79 o 
  -1   1   6     2298.35     2375.61     63.37 o 
   0   1   6     4614.37     4718.28     85.13 o 
   1   1   6        0.34        0.08      2.11 o 
   2   1   6     1174.36     1136.49     41.48 o 
   3   1   6        7.63        7.55      3.13 o 
   4   1   6     2305.42     2247.81     55.54 o 
   5   1   6      143.87      151.04     10.20 o 
   6   1   6      680.77      691.70     24.31 o 
   7   1   6       33.39       39.91      9.45 o 
   8   1   6      175.19      209.85     18.91 o 
   9   1   6      122.66      137.38     17.65 o 
  10   1   6       47.94       44.11     14.70 o 
  -9   2   6      308.58      331.69     26.05 o 
  -8   2   6       51.82       49.38     10.19 o 
  -7   2   6     1041.24     1059.27     61.13 o 
  -6   2   6       84.32      106.14      9.13 o 
  -5   2   6      285.87      282.06     13.29 o 
  -4   2   6      176.75      189.40     11.87 o 
  -3   2   6     3328.16     3238.52     75.98 o 
  -2   2   6      462.86      465.56     11.61 o 
  -1   2   6     4956.72     4903.76     88.47 o 
   0   2   6      553.48      514.47     12.87 o 
   1   2   6      199.78      161.73      6.50 o 
   2   2   6     2057.68     2125.73     41.56 o 
   3   2   6     1205.31     1232.92     68.80 o 
   4   2   6     2025.66     2111.12     52.57 o 
   5   2   6      246.04      258.17     17.65 o 
   6   2   6      569.85      575.57     29.62 o 
   7   2   6       47.45       41.80     10.29 o 
   8   2   6      445.10      454.99     28.57 o 
   9   2   6       27.43       10.71      9.24 o 
  10   2   6      163.25      224.56     23.95 o 
  -9   3   6      102.81      101.88     17.23 o 
  -8   3   6      415.94      388.19     28.15 o 
  -7   3   6      232.13      243.69     14.29 o 
  -6   3   6      627.92      682.22     24.11 o 
  -5   3   6     2573.15     2447.02     61.86 o 
  -4   3   6      230.02      230.95     11.94 o 
  -3   3   6     2214.55     2196.50     54.73 o 
  -2   3   6      719.98      683.20     21.54 o 
  -1   3   6     4768.56     5041.58    184.85 o 
   0   3   6       66.55       61.73      5.30 o 
   1   3   6     2194.11     2022.05     58.13 o 
   2   3   6     1552.63     1544.48     39.29 o 
   3   3   6     2522.42     2473.26     84.23 o 
   4   3   6       48.66       40.96      7.98 o 
   5   3   6      764.30      754.54     34.03 o 
   6   3   6      236.61      268.46     19.33 o 
   7   3   6      298.82      311.94     21.85 o 
   8   3   6      181.70      182.96     17.65 o 
   9   3   6       52.11       35.71     12.39 o 
  10   3   6      109.61      139.90     19.33 o 
  -9   4   6        6.60        6.72     11.76 o 
  -8   4   6      342.07      346.81     28.15 o 
  -7   4   6        7.70        3.66      8.09 o 
  -6   4   6     1006.87      969.55     62.07 o 
  -5   4   6      119.54      118.66      9.92 o 
  -4   4   6      985.02      928.71     28.84 o 
  -3   4   6       14.55       14.99      4.51 o 
  -2   4   6      672.72      644.72     21.44 o 
  -1   4   6     2956.84     3003.94     71.52 o 
   0   4   6     1325.54     1290.97     47.89 o 
   1   4   6     2033.78     1898.10     47.46 o 
   2   4   6      605.18      666.10     30.04 o 
   3   4   6     1065.65     1113.53     44.11 o 
   4   4   6      333.26      303.96     19.54 o 
   5   4   6     1354.61     1155.34     47.05 o 
   6   4   6        7.70        6.30      6.09 o 
   7   4   6      813.89      747.82     37.18 o 
   8   4   6       16.39        3.99      7.98 o 
   9   4   6       96.40       87.81     15.12 o 
  10   4   6       33.86       27.52     11.97 o 
  -8   5   6      222.34      260.27     27.10 o 
  -7   5   6       84.90      124.15     17.86 o 
  -6   5   6      803.40      805.23     64.80 o 
  -5   5   6      149.12      148.78     20.17 o 
  -4   5   6     1448.03     1478.81     61.23 o 
  -3   5   6       20.55       23.84      5.27 o 
  -2   5   6     1260.03     1191.75     34.07 o 
  -1   5   6      605.02      583.63     24.79 o 
   0   5   6     2634.18     2673.17     65.21 o 
   1   5   6      706.64      712.70     22.87 o 
   2   5   6     1772.83     1678.39     61.76 o 
   3   5   6      169.60      185.69     15.33 o 
   4   5   6      126.55      157.13     15.33 o 
   5   5   6      172.04      196.83     17.01 o 
   6   5   6      337.41      307.11     20.80 o 
   7   5   6      563.17      552.46     30.88 o 
   8   5   6       29.75       32.35     10.08 o 
   9   5   6      141.31      134.02     18.49 o 
  10   5   6       11.21       20.17     11.13 o 
  -8   6   6        3.59        9.45     12.39 o 
  -7   6   6      273.47      269.09     24.79 o 
  -6   6   6      183.98      181.07     20.17 o 
  -5   6   6      869.95      849.90     42.33 o 
  -4   6   6      368.92      367.75     16.95 o 
  -3   6   6      488.95      491.54     21.22 o 
  -2   6   6     1156.06     1158.80     34.22 o 
  -1   6   6     1104.31     1104.15     32.66 o 
   0   6   6      986.53      963.62     30.56 o 
   1   6   6      168.69      148.93     15.12 o 
   2   6   6     1913.13     1777.12     66.17 o 
   3   6   6       90.16       84.65     12.18 o 
   4   6   6      760.25      787.52     36.55 o 
   5   6   6       84.24       85.28     12.18 o 
   6   6   6      835.14      825.96     39.70 o 
   7   6   6       62.87       63.86     12.39 o 
   8   6   6      160.28      176.87     19.54 o 
   9   6   6       91.61      101.46     15.96 o 
  10   6   6       60.58       85.49     16.59 o 
  -7   7   6      481.57      498.27     35.29 o 
  -6   7   6       15.82       28.57     10.92 o 
  -5   7   6      369.30      373.48     17.97 o 
  -4   7   6       18.78       13.78      5.83 o 
  -3   7   6      942.68      880.06     29.32 o 
  -2   7   6      113.38      123.94     10.23 o 
  -1   7   6     1467.47     1539.20     43.12 o 
   0   7   6       26.46       20.17      8.19 o 
   1   7   6      155.69      176.98      9.70 o 
   2   7   6      522.86      523.89     29.20 o 
   3   7   6      576.64      547.21     28.99 o 
   4   7   6      335.51      286.31     20.80 o 
   5   7   6      185.33      189.90     17.65 o 
   6   7   6      536.37      566.96     31.72 o 
   7   7   6       31.61       45.37     11.97 o 
   8   7   6      108.35      111.75     16.59 o 
   9   7   6        1.70        0.42      9.87 o 
  10   7   6       82.75       81.29     16.59 o 
  -7   8   6       80.68       92.22     18.28 o 
  -6   8   6      400.61      392.39     30.25 o 
  -5   8   6      155.76      176.45     21.43 o 
  -4   8   6       38.98       52.32     10.61 o 
  -3   8   6      985.54      944.71     44.43 o 
  -2   8   6      305.55      302.49     23.74 o 
  -1   8   6      704.73      723.45     37.60 o 
   0   8   6      142.62      145.78     16.80 o 
   1   8   6      772.39      696.77     35.71 o 
   2   8   6       62.84       68.62     18.80 o 
   3   8   6      758.19      747.82     37.60 o 
   4   8   6       39.97       50.62     11.55 o 
   5   8   6      568.39      530.40     30.67 o 
   6   8   6       17.31        6.72      8.19 o 
   7   8   6       98.52      118.47     17.23 o 
   8   8   6       75.14       72.47     14.07 o 
   9   8   6       19.78       43.48     13.65 o 
  10   8   6       29.61       32.14     14.49 o 
  -6   9   6      424.55      402.90     31.93 o 
  -5   9   6        3.20      -10.50     10.50 o 
  -4   9   6      491.26      426.42     31.09 o 
  -3   9   6        7.40        3.15      8.82 o 
  -2   9   6     1029.79     1028.04     49.78 o 
  -1   9   6       79.17       94.53     15.54 o 
   0   9   6      456.67      480.83     29.62 o 
   1   9   6      637.52      681.86     36.34 o 
   2   9   6      523.87      558.76     32.14 o 
   3   9   6      135.73      153.15     10.79 o 
   4   9   6       39.17       26.99      6.04 o 
   5   9   6      587.43      560.23     32.77 o 
   6   9   6       11.26       12.18      9.24 o 
   7   9   6      110.40      125.41     17.01 o 
   8   9   6        0.31       -8.40      9.87 o 
   9   9   6       62.31       78.77     17.86 o 
  -5  10   6      206.10      214.68     25.21 o 
  -4  10   6      369.05      300.60     27.52 o 
  -3  10   6       90.24       74.57     15.54 o 
  -2  10   6      104.51      135.28     18.07 o 
  -1  10   6        9.61       12.60      9.66 o 
   0  10   6      685.29      627.66     36.34 o 
   1  10   6       47.44       42.22     11.97 o 
   2  10   6      407.27      434.41     28.57 o 
   3  10   6        4.98       -2.76      5.20 o 
   4  10   6      168.44      202.60     13.27 o 
   5  10   6       75.65       76.76      9.11 o 
   6  10   6      167.26      193.79     14.09 o 
   7  10   6       52.02       43.72     15.75 o 
   8  10   6       25.34       31.51     12.81 o 
   9  10   6       29.20       49.36     15.96 o 
  -4  11   6       34.48       24.58     13.02 o 
  -3  11   6      250.12      272.87     27.73 o 
  -2  11   6      117.14      125.20     19.75 o 
  -1  11   6      218.01      206.49     23.74 o 
   0  11   6      415.09      417.18     29.83 o 
   1  11   6      276.71      275.18     23.74 o 
   2  11   6      440.32      491.96     31.93 o 
   3  11   6        0.33        5.88      9.24 o 
   4  11   6      222.04      236.29     14.83 o 
   5  11   6       18.69        2.19      6.20 o 
   6  11   6       95.35      124.21     12.56 o 
   7  11   6        4.22       -4.40      6.66 o 
   8  11   6       54.20       59.42     10.86 o 
  -3  12   6      340.28      359.20     31.30 o 
  -2  12   6        5.50       18.91     12.81 o 
  -1  12   6      361.36      382.10     30.04 o 
   0  12   6        3.11       14.07     11.13 o 
   1  12   6      151.33      167.00     21.01 o 
   2  12   6        1.59       -8.82      8.82 o 
   3  12   6      246.09      269.51     24.16 o 
   4  12   6       62.66       47.68     13.23 o 
   5  12   6       95.06      118.93     20.80 o 
   6  12   6       18.35       17.86      8.22 o 
   7  12   6       10.37       18.90      9.21 o 
  -1  13   6      202.00      212.58     25.21 o 
   0  13   6       39.63       31.51     14.91 o 
   1  13   6      108.77      132.76     19.75 o 
   2  13   6        0.39       -9.24      9.24 o 
   3  13   6      151.33      194.73     23.74 o 
   4  13   6        0.39       -7.98     10.92 o 
   5  13   6       75.29       84.44     18.07 o 
   6  13   6        2.69        1.01      9.21 o 
   2  14   6       84.39       81.71     17.65 o 
   3  14   6       37.24       35.71     15.12 o 
  -5 -10   7      121.78      164.27     23.53 o 
  -4 -10   7        5.79       41.17     14.28 o 
  -3 -10   7      298.67      343.66     30.46 o 
  -2 -10   7        1.25       -9.03     10.71 o 
  -1 -10   7      256.11      320.97     30.04 o 
   0 -10   7      107.98      108.81     21.64 o 
   1 -10   7      156.31      177.08     24.37 o 
  -6  -9   7      133.03      123.10     19.75 o 
  -5  -9   7      154.40      166.58     22.27 o 
  -4  -9   7       28.88       22.69     13.02 o 
  -3  -9   7      172.93      163.01     22.06 o 
  -2  -9   7      160.50      189.06     22.90 o 
  -1  -9   7      296.07      330.22     28.78 o 
   0  -9   7        0.24       -6.51     10.08 o 
   1  -9   7      340.76      300.60     27.94 o 
   2  -9   7        0.09       -4.41     10.50 o 
   3  -9   7      238.19      248.92     27.10 o 
  -7  -8   7        3.25        1.47     12.18 o 
  -6  -8   7      248.79      263.21     26.26 o 
  -5  -8   7        7.15       -9.24      9.24 o 
  -4  -8   7      305.53      335.47     27.10 o 
  -3  -8   7       18.86       26.68     12.60 o 
  -2  -8   7      678.63      650.56     39.28 o 
  -1  -8   7      280.86      269.09     24.37 o 
   0  -8   7       88.58       78.77     14.91 o 
   1  -8   7      192.19      208.80     24.58 o 
   2  -8   7      332.62      333.79     27.52 o 
   3  -8   7      404.61      380.63     29.83 o 
   4  -8   7       40.67       25.84     13.23 o 
  -8  -7   7       84.84      103.35     18.70 o 
  -7  -7   7      213.82      192.00     22.48 o 
  -6  -7   7      292.77      291.14     24.79 o 
  -5  -7   7      195.13      225.82     23.32 o 
  -4  -7   7      243.35      220.35     22.27 o 
  -3  -7   7       52.34       31.51     12.81 o 
  -2  -7   7      554.95      584.60     35.71 o 
  -1  -7   7        0.01       -0.21      8.61 o 
   0  -7   7     1619.30     1611.59     69.11 o 
   1  -7   7        5.11        3.57      9.45 o 
   2  -7   7      397.77      399.96     29.20 o 
   3  -7   7       26.36       14.49      8.82 o 
   4  -7   7      407.26      363.62     28.99 o 
   5  -7   7      118.55      149.56     21.85 o 
  -8  -6   7       14.59        4.62     11.76 o 
  -7  -6   7      299.69      272.45     23.32 o 
  -6  -6   7        7.76        6.72      9.66 o 
  -5  -6   7      226.06      257.11     22.06 o 
  -4  -6   7      247.85      224.35     20.80 o 
  -3  -6   7      229.42      222.03     20.80 o 
  -2  -6   7      269.03      288.62     23.32 o 
  -1  -6   7      424.63      441.55     28.57 o 
   0  -6   7      920.64     1004.09     48.52 o 
   1  -6   7      564.43      546.58     33.19 o 
   2  -6   7      258.49      289.04     23.74 o 
   3  -6   7       13.99       20.17      9.45 o 
   4  -6   7      595.44      598.46     36.55 o 
   5  -6   7       21.61       -5.25      9.45 o 
   6  -6   7      420.61      409.91     52.83 o 
  -8  -5   7      148.31      133.60     17.65 o 
  -7  -5   7      262.84      237.16     21.01 o 
  -6  -5   7       10.84        7.77      8.61 o 
  -5  -5   7      333.43      345.97     24.58 o 
  -4  -5   7       17.07        3.15      8.61 o 
  -3  -5   7     3055.99     2870.49    102.93 o 
  -2  -5   7       26.80       18.49      9.03 o 
  -1  -5   7     1017.48      960.40     45.37 o 
   0  -5   7       90.48       88.49      8.11 o 
   1  -5   7      909.06      956.41     45.58 o 
   2  -5   7      467.07      408.57     27.10 o 
   3  -5   7      535.58      486.50     30.46 o 
   4  -5   7      557.60      547.92     21.28 o 
   5  -5   7      220.78      222.73     13.83 o 
   6  -5   7      273.96      285.30     16.60 o 
   7  -5   7       46.81       27.92     12.50 o 
  -9  -4   7        5.93       -0.42      9.03 o 
  -7  -4   7       43.88       40.96     10.71 o 
  -6  -4   7      153.61      186.53     18.49 o 
  -5  -4   7      632.11      590.48     31.72 o 
  -4  -4   7      413.67      425.58     26.26 o 
  -3  -4   7       35.71       46.00     10.29 o 
  -2  -4   7     1295.71     1398.38     56.93 o 
  -1  -4   7      910.73      929.10     42.64 o 
   0  -4   7       29.73       32.01      6.93 o 
   1  -4   7      920.81      923.78     27.79 o 
   2  -4   7       33.06       35.39     10.08 o 
   3  -4   7     1812.38     1650.97     44.20 o 
   4  -4   7       52.38       36.70     12.81 o 
   5  -4   7      707.05      751.95     26.79 o 
   6  -4   7       82.48       80.23      9.79 o 
   7  -4   7      414.49      432.47     21.11 o 
  -9  -3   7       36.78       27.10     10.92 o 
  -8  -3   7      267.25      278.75     22.48 o 
  -7  -3   7      132.39      119.52     15.12 o 
  -6  -3   7      631.36      629.13     32.35 o 
  -5  -3   7       62.99       69.95     11.76 o 
  -4  -3   7      864.05      838.35     38.02 o 
  -3  -3   7       10.13        5.67      6.72 o 
  -2  -3   7     1258.45     1243.35     50.62 o 
  -1  -3   7     1403.53     1336.86     43.38 o 
   0  -3   7      746.32      813.92     24.91 o 
   1  -3   7      543.66      556.99     14.69 o 
   2  -3   7      161.64      162.24      9.49 o 
   3  -3   7      994.66      983.59     29.37 o 
   4  -3   7      486.26      505.01     19.40 o 
   5  -3   7      460.74      448.04     18.86 o 
   6  -3   7        2.10        0.73      5.19 o 
   7  -3   7      214.22      212.30     14.52 o 
   8  -3   7       22.95        8.81      9.35 o 
  -9  -2   7      151.47      151.66     18.91 o 
  -8  -2   7       95.35      118.68     15.75 o 
  -7  -2   7      268.44      322.44     22.90 o 
  -6  -2   7      235.65      254.80     19.75 o 
  -5  -2   7      505.18      515.37     19.29 o 
  -4  -2   7      291.04      266.76     13.22 o 
  -3  -2   7      326.32      344.45     14.55 o 
  -2  -2   7     1497.76     1449.58     38.47 o 
  -1  -2   7      132.42      141.32     10.19 o 
   0  -2   7     3636.32     3818.50     70.86 o 
   1  -2   7       41.12       41.07      4.14 o 
   2  -2   7      869.44      896.10     20.66 o 
   3  -2   7      107.92       98.90     12.08 o 
   4  -2   7     1340.05     1295.39     36.88 o 
   5  -2   7      143.52      154.32     11.03 o 
   6  -2   7      637.14      591.09     23.03 o 
   7  -2   7      284.19      308.06     16.78 o 
   8  -2   7       67.81       70.09     18.70 o 
  -9  -1   7       66.60       69.11     13.86 o 
  -8  -1   7       50.79       54.41     11.76 o 
  -7  -1   7      651.17      690.68     36.13 o 
  -6  -1   7       31.72       25.84      8.61 o 
  -5  -1   7     1149.12     1111.81     32.17 o 
  -4  -1   7       97.73       96.20      7.95 o 
  -3  -1   7      882.90      903.95     30.14 o 
  -2  -1   7      350.08      328.90     10.14 o 
  -1  -1   7      886.01      911.57     20.62 o 
   0  -1   7      768.38      750.92     17.76 o 
   1  -1   7      759.97      722.47     19.03 o 
   2  -1   7      874.98      876.14     20.75 o 
   3  -1   7      198.23      197.20     10.52 o 
   4  -1   7      257.99      244.71     19.12 o 
   5  -1   7       86.78       91.45      8.67 o 
   6  -1   7      746.55      728.50     28.15 o 
   7  -1   7        1.45        2.20      5.38 o 
   8  -1   7      209.90      234.33     16.02 o 
   9  -1   7        4.06        5.04     10.08 o 
  -9   0   7      111.05      116.16     17.23 o 
  -8   0   7      400.62      382.10     26.26 o 
  -7   0   7      361.79      338.41     23.53 o 
  -6   0   7      285.82      273.92     19.96 o 
  -5   0   7      334.93      306.06     20.38 o 
  -4   0   7      689.65      705.15     17.57 o 
  -3   0   7     1546.00     1517.53     41.92 o 
  -2   0   7      164.84      171.98      7.27 o 
  -1   0   7     1926.77     2028.37     39.93 o 
   0   0   7        1.88        1.19      2.34 o 
   1   0   7     1310.57     1353.93     28.44 o 
   2   0   7      189.19      184.79      7.63 o 
   3   0   7     1243.24     1226.95     26.88 o 
   4   0   7       32.65       24.17      4.93 o 
   5   0   7      321.02      332.52     15.39 o 
   6   0   7      592.11      573.59     22.23 o 
   7   0   7      136.22      117.70     11.07 o 
   8   0   7      128.66      142.21     17.65 o 
   9   0   7       50.13       48.94     13.86 o 
  -9   1   7       25.97       20.80     11.34 o 
  -8   1   7      784.07      803.48     40.75 o 
  -7   1   7       60.45       72.26     12.39 o 
  -6   1   7      273.58      278.04     14.03 o 
  -5   1   7       75.80       79.30     14.07 o 
  -4   1   7     1572.94     1594.72     42.02 o 
  -3   1   7      700.99      702.91     17.09 o 
  -2   1   7     3053.44     3147.63     68.36 o 
  -1   1   7      856.40      700.11     16.73 o 
   0   1   7     1397.69     1228.70     26.06 o 
   1   1   7     1105.35     1206.26     45.08 o 
   2   1   7      192.08      188.80      7.79 o 
   3   1   7     1223.62     1249.63     27.26 o 
   4   1   7      502.30      478.95     33.08 o 
   5   1   7      745.51      763.38     25.35 o 
   6   1   7       62.23       44.42      6.98 o 
   7   1   7      527.95      567.17     31.51 o 
   8   1   7       21.49       30.67     11.55 o 
   9   1   7      182.33      210.69     23.32 o 
  -8   2   7      301.57      285.05     22.27 o 
  -7   2   7      265.06      282.94     15.28 o 
  -6   2   7      597.19      615.01     24.26 o 
  -5   2   7       14.25        2.12     12.71 o 
  -4   2   7     1941.59     1998.67     51.39 o 
  -3   2   7      144.98      145.76     13.65 o 
  -2   2   7     2469.22     2492.44     47.73 o 
  -1   2   7      224.54      237.94      8.24 o 
   0   2   7      801.57      782.01     18.30 o 
   1   2   7       95.07       96.34      5.55 o 
   2   2   7      578.06      546.83     14.67 o 
   3   2   7       78.05       75.89      5.49 o 
   4   2   7     1466.17     1403.18     58.82 o 
   5   2   7      669.05      662.46     23.08 o 
   6   2   7      193.29      214.05     17.44 o 
   7   2   7      113.12      123.73     15.33 o 
   8   2   7      102.36      130.45     17.44 o 
   9   2   7      173.94      203.76     22.27 o 
  10   2   7        2.32        7.77     11.76 o 
  -8   3   7       15.83        9.31      7.17 o 
  -7   3   7      507.89      510.29     26.68 o 
  -6   3   7      346.59      361.58     17.00 o 
  -5   3   7     2085.99     1923.75     51.39 o 
  -4   3   7      115.56      129.88      9.94 o 
  -3   3   7      704.50      686.61     22.87 o 
  -2   3   7     1118.02     1045.23     30.22 o 
  -1   3   7     1051.98     1079.68     27.69 o 
   0   3   7     3869.82     4126.04     76.10 o 
   1   3   7       70.58       73.74      6.88 o 
   2   3   7      708.68      711.20     17.73 o 
   3   3   7      247.08      252.97     11.71 o 
   4   3   7     2416.00     2350.58     82.55 o 
   5   3   7      325.91      299.76     19.96 o 
   6   3   7      733.49      741.52     36.13 o 
   7   3   7        0.34       -7.14      7.14 o 
   8   3   7       88.53      107.55     15.75 o 
   9   3   7       55.13       46.63     13.86 o 
  10   3   7       35.94       44.32     15.12 o 
  -8   4   7       55.97       52.31     14.91 o 
  -7   4   7      599.21      619.94     24.71 o 
  -6   4   7       22.07       33.43      7.03 o 
  -5   4   7     1846.41     1785.64    106.82 o 
  -4   4   7       27.99       41.64      6.73 o 
  -3   4   7      139.42      146.09     10.28 o 
  -2   4   7      206.96      195.94     11.06 o 
  -1   4   7     3719.14     3800.03     89.19 o 
   0   4   7      249.21      248.58     12.32 o 
   1   4   7     1686.80     1650.85     43.15 o 
   2   4   7      450.08      412.39     16.11 o 
   3   4   7     1001.89      887.72     38.23 o 
   4   4   7      344.85      349.96     21.64 o 
   5   4   7      638.70      567.59     29.83 o 
   6   4   7      556.02      587.33     31.30 o 
   7   4   7       54.78       50.20     11.34 o 
   8   4   7      168.00      178.76     18.70 o 
   9   4   7        0.06       -8.61      8.61 o 
  10   4   7      109.27      118.05     18.91 o 
  -8   5   7      392.93      382.94     31.09 o 
  -7   5   7      105.19       80.87     15.54 o 
  -6   5   7      282.54      273.92     17.86 o 
  -5   5   7      404.33      342.22     32.03 o 
  -4   5   7      662.75      650.55     23.80 o 
  -3   5   7     1202.14     1183.64     35.25 o 
  -2   5   7      414.40      408.13     17.06 o 
  -1   5   7     1992.65     2113.14     54.35 o 
   0   5   7       75.15       88.27      8.22 o 
   1   5   7     1369.11     1448.26     50.41 o 
   2   5   7        0.40       -4.62      5.88 o 
   3   5   7     2375.94     2405.83     85.28 o 
   4   5   7      110.09       98.31     12.81 o 
   5   5   7      191.82      184.85     16.38 o 
   6   5   7       80.98       71.21     11.97 o 
   7   5   7      207.63      202.08     18.91 o 
   8   5   7      140.48      133.39     17.01 o 
   9   5   7       64.22       68.90     14.91 o 
  10   5   7       20.58       16.59     13.44 o 
  -8   6   7      308.55      330.64     29.83 o 
  -7   6   7        7.75       10.50     11.55 o 
  -6   6   7      491.66      488.34     21.68 o 
  -5   6   7       26.18       30.31      9.24 o 
  -4   6   7      712.40      691.73     51.36 o 
  -3   6   7       99.20      101.54      9.66 o 
  -2   6   7     2257.51     2220.24     58.06 o 
  -1   6   7      181.26      186.08     11.77 o 
   0   6   7       30.29       22.25      5.38 o 
   1   6   7     1047.56     1011.86     44.32 o 
   2   6   7     1310.18     1146.09     47.89 o 
   3   6   7     1094.07      937.92     41.59 o 
   4   6   7      251.66      268.25     20.59 o 
   5   6   7      255.84      280.85     21.22 o 
   6   6   7        2.99       -2.52      7.35 o 
   7   6   7      469.77      470.12     29.41 o 
   8   6   7        0.17        1.47      8.19 o 
   9   6   7      153.08      191.79     21.64 o 
  10   6   7        0.38        5.67     11.34 o 
  -7   7   7      254.33      280.85     26.26 o 
  -6   7   7      364.13      378.32     28.99 o 
  -5   7   7      202.39      217.79     14.14 o 
  -4   7   7      277.49      313.30     16.54 o 
  -3   7   7       18.64       23.62      6.06 o 
  -2   7   7     1671.43     1644.99     46.46 o 
  -1   7   7      174.89      181.38     12.38 o 
   0   7   7     1133.64     1192.10     51.25 o 
   1   7   7      260.25      285.05     21.64 o 
   2   7   7      998.81     1074.67     47.68 o 
   3   7   7       23.44       36.34     10.29 o 
   4   7   7      359.59      371.60     25.00 o 
   5   7   7      177.99      156.29     17.86 o 
   6   7   7      258.27      226.45     20.38 o 
   7   7   7       93.23       98.31     14.91 o 
   8   7   7       38.04       48.73     13.23 o 
   9   7   7       42.82       32.14     13.02 o 
  -7   8   7      316.67      297.24     27.94 o 
  -6   8   7        5.17       16.59     10.92 o 
  -5   8   7      327.57      291.56     25.21 o 
  -4   8   7       50.59       42.05      8.30 o 
  -3   8   7      544.15      537.83     22.48 o 
  -2   8   7      656.19      632.86     24.54 o 
  -1   8   7      413.17      378.32     26.05 o 
   0   8   7      566.00      545.53     31.72 o 
   1   8   7      406.17      420.96     27.10 o 
   2   8   7      262.00      249.97     21.01 o 
   3   8   7       27.07       31.51     10.71 o 
   4   8   7      384.79      383.57     25.84 o 
   5   8   7        8.03       -1.89      8.82 o 
   6   8   7      476.91      478.52     30.46 o 
   7   8   7        1.78        9.03     10.71 o 
   8   8   7       71.40       83.39     16.17 o 
   9   8   7        7.79        4.41     11.34 o 
  -6   9   7      107.43      109.44     19.54 o 
  -5   9   7      332.09      303.12     27.10 o 
  -4   9   7       16.06        3.15     10.71 o 
  -3   9   7      453.24      496.37     32.98 o 
  -2   9   7       50.51       28.57     10.29 o 
  -1   9   7      620.20      588.59     34.66 o 
   0   9   7       97.46       99.15     14.91 o 
   1   9   7      674.86      684.38     37.39 o 
   2   9   7       20.32       16.38      8.40 o 
   3   9   7       77.80       85.91      8.74 o 
   4   9   7      199.28      216.78     21.43 o 
   5   9   7      346.39      358.15     26.47 o 
   6   9   7      191.39      189.06     20.80 o 
   7   9   7       48.24       52.31     14.49 o 
   8   9   7       40.58       43.48     13.65 o 
   9   9   7        4.93       -6.30     11.97 o 
  -5  10   7       90.48       56.30     16.59 o 
  -4  10   7      222.04      237.58     26.89 o 
  -3  10   7      177.81      209.85     24.37 o 
  -2  10   7      213.52      181.07     22.06 o 
  -1  10   7      272.57      281.27     23.95 o 
   0  10   7       25.56       27.31     11.13 o 
   1  10   7      514.54      504.36     31.93 o 
   2  10   7        9.54        3.99      9.03 o 
   3  10   7      226.78      256.06     23.11 o 
   4  10   7        2.94        7.82      6.51 o 
   5  10   7      283.42      314.15     16.51 o 
   6  10   7        1.12       -1.26      9.03 o 
   7  10   7       54.76       61.76     14.70 o 
   8  10   7       12.90       20.38     13.02 o 
  -4  11   7      408.92      412.56     34.03 o 
  -3  11   7        0.36        1.05     11.55 o 
  -2  11   7      359.97      373.91     30.04 o 
  -1  11   7        7.13       15.75     11.76 o 
   0  11   7      197.90      183.80     22.69 o 
   1  11   7       65.02       53.15     14.49 o 
   2  11   7      311.52      331.06     26.89 o 
   3  11   7      197.02      166.16     20.80 o 
   4  11   7      202.91      216.78     23.74 o 
   5  11   7       41.55       36.62      8.31 o 
   6  11   7        7.65       15.12     11.24 o 
   7  11   7       87.88      108.14     12.11 o 
   8  11   7        0.32       -7.42      7.42 o 
  -3  12   7      178.73      247.03     27.31 o 
  -2  12   7      191.76      186.53     25.42 o 
  -1  12   7       19.21       17.23     12.60 o 
   0  12   7      206.82      259.64     26.05 o 
   1  12   7        1.02        1.26      9.87 o 
   2  12   7      129.52      132.97     19.75 o 
   3  12   7        0.11        3.78     10.29 o 
   4  12   7      137.55      178.13     22.69 o 
   5  12   7        3.00       14.70     12.18 o 
   6  12   7       44.95       41.77      9.44 o 
   7  12   7       16.81       11.50      8.81 o 
  -1  13   7      184.00      194.10     25.63 o 
   0  13   7       83.65       77.30     18.07 o 
   1  13   7      128.81      120.58     20.59 o 
   2  13   7       53.26       64.28     15.75 o 
   3  13   7       62.67       98.31     18.70 o 
   4  13   7      127.98      147.25     21.64 o 
   5  13   7        0.78       12.60     12.39 o 
  -2 -10   8      143.22      155.03     23.53 o 
  -5  -9   8      185.61      222.87     26.68 o 
  -4  -9   8      110.25      104.40     20.17 o 
  -3  -9   8      208.75      203.76     25.84 o 
  -2  -9   8       75.34       73.94     17.23 o 
  -1  -9   8      158.72      205.86     25.42 o 
   0  -9   8      164.53      212.16     25.42 o 
   1  -9   8       21.84        8.40     12.39 o 
   2  -9   8      117.49       77.93     17.44 o 
  -6  -8   8       54.93       22.69     14.07 o 
  -5  -8   8      133.62      144.52     19.75 o 
  -4  -8   8       18.31       28.15     12.18 o 
  -3  -8   8      196.92      203.13     24.16 o 
  -2  -8   8       10.90       10.71     11.13 o 
  -1  -8   8      423.94      414.24     31.30 o 
   0  -8   8       74.49       84.65     16.80 o 
   1  -8   8      175.03      185.90     23.53 o 
   2  -8   8       41.63       43.90     15.54 o 
   3  -8   8      232.80      222.24     25.84 o 
  -7  -7   8        3.65       28.78     13.02 o 
  -6  -7   8      322.51      359.62     28.99 o 
  -5  -7   8       54.02       63.86     15.12 o 
  -4  -7   8      164.33      193.68     22.48 o 
  -3  -7   8      136.87      169.10     20.80 o 
  -2  -7   8      176.47      181.91     21.85 o 
  -1  -7   8      622.12      687.53     40.33 o 
   0  -7   8       70.98       77.09     16.17 o 
   1  -7   8      430.48      412.35     30.88 o 
   2  -7   8      100.09       93.06     17.44 o 
   3  -7   8      483.88      477.89     33.61 o 
   4  -7   8        5.73        0.42     10.50 o 
  -7  -6   8       65.64       69.74     16.59 o 
  -6  -6   8      201.03      222.45     23.11 o 
  -5  -6   8        4.79       -3.78      8.40 o 
  -4  -6   8      614.86      665.26     37.81 o 
  -3  -6   8        0.10       -8.61      8.61 o 
  -2  -6   8      693.18      710.43     39.91 o 
  -1  -6   8      227.40      240.77     14.07 o 
   0  -6   8      495.57      449.74     30.67 o 
   1  -6   8       34.35       25.63     10.92 o 
   2  -6   8      528.57      477.89     31.93 o 
   3  -6   8      189.36      169.10     20.80 o 
   4  -6   8      118.05      119.52     17.86 o 
   5  -6   8      148.31      160.07     21.64 o 
  -7  -5   8      194.77      214.89     22.06 o 
  -6  -5   8      132.47      126.04     17.65 o 
  -5  -5   8       76.63       69.11     13.65 o 
  -4  -5   8      430.27      448.90     28.78 o 
  -3  -5   8     1188.75     1073.20     49.99 o 
  -2  -5   8      646.83      581.71     22.42 o 
  -1  -5   8        3.83       -1.39      4.83 o 
   0  -5   8      790.66      835.62     42.85 o 
   1  -5   8       50.52       51.68     12.18 o 
   2  -5   8     1014.82      915.45     45.58 o 
   3  -5   8       15.72       26.68     10.29 o 
   4  -5   8      467.31      466.13     31.72 o 
   5  -5   8       48.88       50.62     13.44 o 
   6  -5   8      217.57      203.55     24.58 o 
  -8  -4   8       19.70       19.33     10.50 o 
  -7  -4   8      491.96      476.63     29.62 o 
  -6  -4   8       42.67       51.97      8.53 o 
  -5  -4   8      385.30      398.91     26.05 o 
  -4  -4   8       19.45       26.68      9.87 o 
  -3  -4   8     1181.61     1240.20     53.57 o 
  -2  -4   8      905.13      942.33     44.32 o 
  -1  -4   8      339.92      345.98     15.73 o 
   0  -4   8      231.13      224.88     12.36 o 
   1  -4   8      737.75      699.50     36.97 o 
   2  -4   8      516.49      509.82     30.67 o 
   3  -4   8      184.47      195.78     20.17 o 
   4  -4   8      745.03      733.71     25.86 o 
   5  -4   8       96.66       87.06      9.59 o 
   6  -4   8      295.64      300.22     16.93 o 
   7  -4   8       18.74        3.61      7.65 o 
  -9  -3   8       43.02       25.42     11.76 o 
  -8  -3   8      261.31      249.13     22.27 o 
  -7  -3   8      165.46      186.53     19.12 o 
  -6  -3   8      124.66      107.97     14.49 o 
  -5  -3   8      402.21      415.71     18.20 o 
  -4  -3   8      339.56      353.09     16.19 o 
  -3  -3   8      963.55      889.18     28.35 o 
  -2  -3   8        4.65        0.91      5.15 o 
  -1  -3   8     3255.49     3271.45     78.71 o 
   0  -3   8      269.85      279.40     14.39 o 
   1  -3   8      609.21      574.89     20.06 o 
   2  -3   8      297.96      318.73     17.75 o 
   3  -3   8      727.35      733.91     24.58 o 
   4  -3   8      185.55      173.28     20.90 o 
   5  -3   8      979.20      944.34     31.37 o 
   6  -3   8      356.72      374.38     18.80 o 
   7  -3   8       26.81       26.36      7.87 o 
  -9  -2   8        0.01       -7.98      9.03 o 
  -8  -2   8      367.15      351.64     26.47 o 
  -7  -2   8       56.73       60.71     12.39 o 
  -6  -2   8      235.52      195.15     17.44 o 
  -5  -2   8      262.65      259.31     13.74 o 
  -4  -2   8     1043.05      988.71     30.22 o 
  -3  -2   8      481.97      495.09     18.94 o 
  -2  -2   8      226.87      240.85     13.34 o 
  -1  -2   8      540.25      514.30     21.32 o 
   0  -2   8      549.06      583.84     24.37 o 
   1  -2   8      468.05      450.68     14.33 o 
   2  -2   8        5.98        0.34      3.49 o 
   3  -2   8     1524.29     1446.01     39.75 o 
   4  -2   8      209.93      204.65     12.06 o 
   5  -2   8      738.71      687.68     24.93 o 
   6  -2   8        2.64        1.37      5.55 o 
   7  -2   8      342.98      377.26     29.09 o 
   8  -2   8        5.35        3.86     18.07 o 
  -9  -1   8      125.73      149.56     19.54 o 
  -8  -1   8      200.48      205.86     20.80 o 
  -7  -1   8       14.68       10.50      7.98 o 
  -6  -1   8      575.58      599.72     32.98 o 
  -5  -1   8      401.29      384.62     24.58 o 
  -4  -1   8     1434.87     1396.51     64.91 o 
  -3  -1   8        5.17        6.47      4.29 o 
  -2  -1   8      700.25      682.11     24.58 o 
  -1  -1   8      169.78      185.68     10.39 o 
   0  -1   8     1357.36     1380.35     29.54 o 
   1  -1   8     1106.11     1087.45     24.59 o 
   2  -1   8     2254.19     2108.68     45.43 o 
   3  -1   8      271.03      298.14     13.90 o 
   4  -1   8      503.28      468.31     26.68 o 
   5  -1   8      486.69      488.71     20.07 o 
   6  -1   8       15.63        7.36      5.71 o 
   7  -1   8      311.56      326.09     52.83 o 
   8  -1   8       76.32       71.74     10.67 o 
  -9   0   8      418.59      422.22     30.04 o 
  -8   0   8        0.69       -7.98      7.98 o 
  -7   0   8      206.12      209.22     18.49 o 
  -6   0   8      202.38      196.41     17.65 o 
  -5   0   8      591.93      601.41     31.72 o 
  -4   0   8       96.12      102.09     12.81 o 
  -3   0   8      277.37      290.57     13.07 o 
  -2   0   8      717.77      738.45     18.24 o 
  -1   0   8      497.11      492.91     14.48 o 
   0   0   8     1633.37     1621.16     33.65 o 
   1   0   8        1.29        5.19      3.00 o 
   2   0   8     1524.06     1552.85     34.87 o 
   3   0   8      962.36      939.94     22.44 o 
   4   0   8      615.19      581.11     23.74 o 
   5   0   8      312.89      296.00     30.14 o 
   6   0   8      308.32      306.83     15.87 o 
   7   0   8       66.35       64.04      8.98 o 
   8   0   8      297.38      316.77     24.79 o 
   9   0   8       68.29       83.60     17.65 o 
  -9   1   8      226.44      234.22     23.53 o 
  -8   1   8       62.40       58.82     13.02 o 
  -7   1   8      223.79      218.04     19.54 o 
  -6   1   8        8.55       11.76      7.56 o 
  -5   1   8      368.12      353.32     23.11 o 
  -4   1   8        4.89       -0.99      4.30 o 
  -3   1   8     1488.35     1478.63     39.55 o 
  -2   1   8      357.42      351.46     11.09 o 
  -1   1   8     1444.38     1451.70     30.68 o 
   0   1   8       14.53       15.83      3.33 o 
   1   1   8      579.76      578.35     15.44 o 
   2   1   8      583.05      548.55     22.11 o 
   3   1   8      377.24      373.83     12.09 o 
   4   1   8      858.00      772.27     35.82 o 
   5   1   8        5.72        5.88      4.75 o 
   6   1   8      320.35      297.24     19.54 o 
   7   1   8       72.52       72.05     12.81 o 
   8   1   8      235.77      241.15     21.85 o 
   9   1   8        0.67        3.15     11.13 o 
  -9   2   8        0.48       -9.87      9.87 o 
  -8   2   8      301.80      336.31     25.84 o 
  -7   2   8      323.32      316.14     23.74 o 
  -6   2   8      764.74      740.98     26.21 o 
  -5   2   8      140.85      141.84     10.92 o 
  -4   2   8      437.44      451.17     18.02 o 
  -3   2   8     1067.76     1013.20     30.27 o 
  -2   2   8      788.85      791.38     24.86 o 
  -1   2   8     2607.68     2517.56     48.97 o 
   0   2   8        4.19        2.13      2.56 o 
   1   2   8      664.56      593.07     15.76 o 
   2   2   8       33.39       26.60      3.93 o 
   3   2   8      984.89      966.33     23.08 o 
   4   2   8      454.04      454.61     17.96 o 
   5   2   8      838.72      853.68     27.92 o 
   6   2   8       30.92        9.03      7.77 o 
   7   2   8      139.44      156.71     17.86 o 
   8   2   8       55.46       25.42     11.13 o 
   9   2   8       47.27       56.72     14.49 o 
  -8   3   8      299.15      287.57     23.74 o 
  -7   3   8       12.65       18.97      7.12 o 
  -6   3   8      755.04      759.43     29.30 o 
  -5   3   8       52.58       59.00     11.87 o 
  -4   3   8      134.04      146.81     11.03 o 
  -3   3   8        3.07       -4.00      4.00 o 
  -2   3   8     2103.84     1996.27     51.54 o 
  -1   3   8      503.81      492.72     18.26 o 
   0   3   8      948.21      971.14     22.42 o 
   1   3   8      154.43      148.13      7.20 o 
   2   3   8      514.62      477.39     14.98 o 
   3   3   8      585.42      587.82     35.19 o 
   4   3   8      161.14      171.83     15.75 o 
   5   3   8      780.10      741.73     35.71 o 
   6   3   8       80.30       68.90     11.34 o 
   7   3   8      173.86      189.69     18.07 o 
   8   3   8        0.36        1.05      9.24 o 
   9   3   8      126.46      102.72     17.23 o 
  -8   4   8      139.41      126.46     20.17 o 
  -7   4   8      222.29      205.31     14.89 o 
  -6   4   8      166.61      160.68     12.68 o 
  -5   4   8      358.57      372.68     17.59 o 
  -4   4   8     2265.58     2228.75     58.67 o 
  -3   4   8       62.44       54.05      8.72 o 
  -2   4   8      976.49      955.97     29.85 o 
  -1   4   8        8.77        8.28      4.68 o 
   0   4   8     1407.15     1396.91     55.77 o 
   1   4   8       58.68       62.44     23.42 o 
   2   4   8      822.32      760.53     24.58 o 
   3   4   8      110.86       96.21     12.18 o 
   4   4   8      355.36      357.94     22.90 o 
   5   4   8       46.52       40.12     10.08 o 
   6   4   8      188.11      190.53     17.86 o 
   7   4   8      184.64      174.56     18.28 o 
   8   4   8      110.06      101.25     15.96 o 
   9   4   8       35.79       23.53     12.60 o 
  -8   5   8        6.34       -7.56     12.39 o 
  -7   5   8      170.51      167.19     14.03 o 
  -6   5   8       53.90       54.15      8.75 o 
  -5   5   8      709.30      729.80     37.60 o 
  -4   5   8      131.76      127.51     25.10 o 
  -3   5   8     2972.52     2999.09     75.16 o 
  -2   5   8       10.56       11.78      5.57 o 
  -1   5   8      259.22      246.02     16.91 o 
   0   5   8      805.38      774.61     55.88 o 
   1   5   8      314.00      301.79     14.54 o 
   2   5   8     1493.86     1425.27     42.64 o 
   3   5   8      623.85      607.29     31.51 o 
   4   5   8      700.82      744.67     36.55 o 
   5   5   8       21.67       20.38      8.61 o 
   6   5   8      378.49      348.49     24.37 o 
   7   5   8       28.51       14.70      9.45 o 
   8   5   8      227.73      234.22     21.64 o 
   9   5   8        5.68       15.54     11.97 o 
  -7   6   8      420.82      487.34     34.45 o 
  -6   6   8       69.54       71.60     10.03 o 
  -5   6   8      615.94      609.17     25.42 o 
  -4   6   8      188.76      187.47     13.67 o 
  -3   6   8      685.64      698.07     38.23 o 
  -2   6   8       68.56       64.91      9.87 o 
  -1   6   8      766.41      771.33     46.00 o 
   0   6   8      108.39      111.10     17.33 o 
   1   6   8      587.39      573.08     37.29 o 
   2   6   8       56.12       53.57     11.55 o 
   3   6   8      960.40      958.72     43.48 o 
   4   6   8      108.67      115.95     14.91 o 
   5   6   8      148.13      154.82     18.07 o 
   6   6   8      103.92      103.77     15.33 o 
   7   6   8      139.04      136.96     17.86 o 
   8   6   8       87.01      108.39     16.59 o 
   9   6   8        3.18       -6.51     10.50 o 
  -7   7   8       14.04       -5.25     11.97 o 
  -6   7   8      582.91      543.01     36.13 o 
  -5   7   8       52.22       43.81     13.23 o 
  -4   7   8      214.02      189.27     14.20 o 
  -3   7   8      420.00      429.38     20.48 o 
  -2   7   8      186.15      181.48     12.74 o 
  -1   7   8     1930.22     1851.32     51.31 o 
   0   7   8      624.04      643.04     24.04 o 
   1   7   8      291.09      312.15     23.53 o 
   2   7   8       64.97       69.95     13.23 o 
   3   7   8      928.96      848.02     40.75 o 
   4   7   8        0.51       -7.77      7.77 o 
   5   7   8      441.01      441.13     28.57 o 
   6   7   8       51.54       53.36     13.44 o 
   7   7   8      137.40      159.65     19.54 o 
   8   7   8       21.98       26.05     13.44 o 
   9   7   8       42.47       43.69     14.70 o 
  -6   8   8      357.89      367.82     30.04 o 
  -5   8   8        4.33        5.64      7.46 o 
  -4   8   8      275.44      264.49     16.31 o 
  -3   8   8       10.20        5.11      5.99 o 
  -2   8   8     1261.14     1184.88     40.44 o 
  -1   8   8       74.69       67.01      8.88 o 
   0   8   8      620.56      572.42     33.40 o 
   1   8   8       10.90        2.31      9.45 o 
   2   8   8      242.41      284.63     22.90 o 
   3   8   8      221.75      223.51     20.59 o 
   4   8   8      188.63      208.59     21.22 o 
   5   8   8      397.34      433.57     29.20 o 
   6   8   8       81.36      102.93     16.59 o 
   7   8   8      115.56      124.99     18.49 o 
   8   8   8        2.42       -1.68     10.92 o 
   9   8   8       63.56       79.40     17.23 o 
  -5   9   8      222.04      256.27     27.10 o 
  -4   9   8      273.37      273.55     17.49 o 
  -3   9   8      122.19      117.84     19.12 o 
  -2   9   8      284.59      243.88     22.90 o 
  -1   9   8       53.36       42.64     12.18 o 
   0   9   8      264.55      266.99     22.90 o 
   1   9   8        2.80       -6.51      7.98 o 
   2   9   8      850.56      843.61     43.69 o 
   3   9   8        3.27       -1.89      8.40 o 
   4   9   8      135.03      178.13     20.38 o 
   5   9   8       86.07       84.44     16.38 o 
   6   9   8      202.75      214.89     23.53 o 
   7   9   8       17.66       -5.46      9.24 o 
   8   9   8       36.20       34.66     13.86 o 
  -5  10   8      339.98      354.79     30.67 o 
  -4  10   8       10.63       12.81     12.60 o 
  -3  10   8      470.48      487.34     35.50 o 
  -2  10   8       35.69       45.16     12.60 o 
  -1  10   8      234.78      234.22     22.48 o 
   0  10   8      206.27      208.80     21.43 o 
   1  10   8      189.54      235.69     24.16 o 
   2  10   8      441.72      469.91     31.30 o 
   3  10   8      202.38      214.89     23.32 o 
   4  10   8       98.19      112.80     18.28 o 
   5  10   8        4.68       -8.40     10.29 o 
   6  10   8      161.19      236.32     24.58 o 
   7  10   8        0.39        3.15     11.13 o 
   8  10   8       36.46       35.71     14.70 o 
  -3  11   8      313.58      331.27     29.83 o 
  -2  11   8       29.84       44.53     15.12 o 
  -1  11   8      156.61      190.74     22.69 o 
   0  11   8        4.22        5.67     10.71 o 
   1  11   8      292.63      281.06     25.63 o 
   2  11   8        0.30        4.41      8.82 o 
   3  11   8      131.87      142.84     20.38 o 
   4  11   8       35.17       25.84     12.81 o 
   5  11   8      124.74      164.90     22.06 o 
   6  11   8       18.74        9.20      7.30 o 
   7  11   8       27.58       33.11      9.34 o 
  -2  12   8      171.06      180.65     24.37 o 
  -1  12   8      135.93      119.94     20.80 o 
   0  12   8       69.56       91.17     18.49 o 
   1  12   8      118.84      131.08     19.96 o 
   2  12   8       31.73       26.05     12.60 o 
   3  12   8      156.61      174.98     21.85 o 
   4  12   8        3.37       -7.35     12.18 o 
   5  12   8      125.60      133.81     21.22 o 
   6  12   8        6.77       -2.52     13.23 o 
   0  13   8      185.43      207.96     25.63 o 
   1  13   8        3.05       -9.66     11.13 o 
   2  13   8       67.38       82.55     17.86 o 
   3  13   8        7.88        6.72     12.60 o 
   4  13   8      120.93       96.00     19.12 o 
   5  13   8       51.58       58.40     16.59 o 
  -3  -9   9        2.43       15.75     13.44 o 
  -2  -9   9      252.22      292.41     31.09 o 
  -1  -9   9       32.60       46.63     14.70 o 
  -5  -8   9      109.23      133.60     22.06 o 
  -4  -8   9      173.87      163.43     23.32 o 
  -3  -8   9       21.72       28.57     14.70 o 
  -2  -8   9       98.40       91.80     18.49 o 
  -1  -8   9       27.05       10.08     12.60 o 
   0  -8   9      283.13      319.50     29.41 o 
   1  -8   9        0.36        2.31     11.76 o 
   2  -8   9      297.57      329.38     29.62 o 
  -6  -7   9        0.15       -4.20     10.71 o 
  -5  -7   9      232.00      260.48     26.89 o 
  -4  -7   9        0.21       14.28     10.50 o 
  -3  -7   9      208.34      234.43     25.21 o 
  -2  -7   9      125.38      152.50     20.17 o 
  -1  -7   9      132.81      174.56     22.06 o 
   0  -7   9      172.10      164.48     21.01 o 
   1  -7   9      191.54      206.49     24.16 o 
   2  -7   9      113.75      155.24     21.01 o 
   3  -7   9       90.82       93.48     18.49 o 
  -7  -6   9       50.45       55.67     13.65 o 
  -6  -6   9      116.42      100.41     17.86 o 
  -5  -6   9      355.13      394.49     29.20 o 
  -4  -6   9      144.83      146.18     13.00 o 
  -3  -6   9      386.96      390.87     19.16 o 
  -2  -6   9        5.07        0.62      5.77 o 
  -1  -6   9      263.44      250.81     23.74 o 
   0  -6   9        0.25       -3.36      7.77 o 
   1  -6   9      691.75      704.76     41.38 o 
   2  -6   9       59.54       54.83     13.86 o 
   3  -6   9      246.77      265.73     26.89 o 
   4  -6   9       53.17       45.37     14.28 o 
   5  -6   9      124.83      132.34     21.01 o 
  -7  -5   9        0.03        3.99      8.82 o 
  -6  -5   9      231.72      254.76     15.69 o 
  -5  -5   9        3.26        1.10      5.64 o 
  -4  -5   9      278.70      259.55     15.43 o 
  -3  -5   9       74.76      101.59     13.13 o 
  -2  -5   9      379.20      398.23     18.45 o 
  -1  -5   9      214.46      247.77     14.49 o 
   0  -5   9      188.29      203.55     21.85 o 
   1  -5   9      217.49      234.85     23.32 o 
   2  -5   9      370.20      388.61     28.36 o 
   3  -5   9      604.69      585.23     36.55 o 
   4  -5   9       13.65       23.32     10.71 o 
   5  -5   9      187.10      206.49     24.37 o 
  -7  -4   9      177.77      167.84     18.91 o 
  -6  -4   9      246.87      250.39     21.64 o 
  -5  -4   9       14.86       13.88      6.40 o 
  -4  -4   9      341.89      328.90     16.71 o 
  -3  -4   9        0.91        8.25      5.40 o 
  -2  -4   9     1726.32     1707.60     63.96 o 
  -1  -4   9      131.88      147.35     11.75 o 
   0  -4   9      408.65      405.37     17.85 o 
   1  -4   9        2.03        7.77      7.98 o 
   2  -4   9      403.17      400.80     27.31 o 
   3  -4   9      265.98      263.21     22.90 o 
   4  -4   9      239.29      246.40     22.90 o 
   5  -4   9      146.11      128.35     19.75 o 
   6  -4   9       33.97       44.95     14.07 o 
  -8  -3   9        0.13       -5.88     10.08 o 
  -7  -3   9      252.77      244.09     21.64 o 
  -6  -3   9       52.94       42.64     11.55 o 
  -5  -3   9      241.49      222.87     19.33 o 
  -4  -3   9      448.99      476.90     38.44 o 
  -3  -3   9      522.37      518.47     20.99 o 
  -2  -3   9      463.01      443.59     18.62 o 
  -1  -3   9      977.46      944.24     30.02 o 
   0  -3   9      725.94      746.40     25.38 o 
   1  -3   9      235.25      225.40     19.12 o 
   2  -3   9      618.46      646.78     35.29 o 
   3  -3   9       13.83        5.67      7.35 o 
   4  -3   9      932.73      927.17     30.83 o 
   5  -3   9        0.06        2.21      5.94 o 
   6  -3   9      394.76      362.63     19.20 o 
   7  -3   9       40.34       59.58     10.17 o 
  -8  -2   9       38.95       47.05     12.81 o 
  -7  -2   9      300.57      299.34     23.74 o 
  -6  -2   9        3.81       11.55      8.61 o 
  -5  -2   9     1021.43      979.52     45.79 o 
  -4  -2   9      105.54      140.83     11.07 o 
  -3  -2   9     1446.51     1447.49     40.92 o 
  -2  -2   9      164.81      153.99     10.77 o 
  -1  -2   9      148.30      162.04     13.55 o 
   0  -2   9      217.89      221.81     12.22 o 
   1  -2   9     1395.87     1367.39     38.27 o 
   2  -2   9      417.17      457.51     27.52 o 
   3  -2   9      209.65      222.54     14.49 o 
   4  -2   9      246.33      278.16     26.05 o 
   5  -2   9      166.75      177.21     13.04 o 
   6  -2   9      293.36      294.13     16.71 o 
   7  -2   9       66.91       82.10     14.81 o 
  -8  -1   9      167.43      196.41     21.64 o 
  -7  -1   9      217.68      204.60     19.75 o 
  -6  -1   9       94.16      104.40     14.91 o 
  -5  -1   9      206.41      209.43     18.28 o 
  -4  -1   9     1109.72      999.05     44.95 o 
  -3  -1   9      775.00      746.76     24.64 o 
  -2  -1   9        8.03        2.43      4.00 o 
  -1  -1   9      866.67      859.90     52.31 o 
   0  -1   9       44.80       63.26      7.24 o 
   1  -1   9     2266.58     2176.39     73.86 o 
   2  -1   9        2.93       -0.64      3.35 o 
   3  -1   9     1021.97      985.76     30.27 o 
   4  -1   9       19.08       11.63      5.26 o 
   5  -1   9      312.28      306.49     16.00 o 
   6  -1   9      163.43      168.64     18.07 o 
   7  -1   9      272.10      244.94     38.13 o 
   8  -1   9       69.01       75.12     10.82 o 
  -8   0   9      243.17      234.85     22.69 o 
  -7   0   9        1.17       -1.05      8.82 o 
  -6   0   9      470.59      446.80     28.15 o 
  -5   0   9        0.37        0.63      7.14 o 
  -4   0   9     1013.00      977.83     44.53 o 
  -3   0   9      584.35      573.89     30.25 o 
  -2   0   9      797.03      772.05     24.46 o 
  -1   0   9      477.64      454.68     17.13 o 
   0   0   9     1200.06     1132.55     25.89 o 
   1   0   9      396.69      397.71     12.80 o 
   2   0   9      109.24      112.99      7.47 o 
   3   0   9     1173.54     1095.38     32.46 o 
   4   0   9      355.47      308.91     33.40 o 
   5   0   9      315.74      308.82     35.50 o 
   6   0   9        1.26       -4.68      4.68 o 
   7   0   9      294.29      294.45     16.93 o 
   8   0   9        4.50       15.75     10.71 o 
  -8   1   9      275.11      302.28     24.79 o 
  -7   1   9       82.28      110.07     15.96 o 
  -6   1   9       83.38      114.48     15.33 o 
  -5   1   9      286.00      280.85     21.64 o 
  -4   1   9     1044.01      959.35     43.90 o 
  -3   1   9        9.47        6.09      6.30 o 
  -2   1   9     1158.73     1133.04     32.56 o 
  -1   1   9       50.97       48.46      4.93 o 
   0   1   9      604.86      605.12     16.48 o 
   1   1   9      110.19      118.67      7.35 o 
   2   1   9      624.89      644.68     17.61 o 
   3   1   9      170.76      195.03      9.04 o 
   4   1   9     1396.13     1304.80     69.85 o 
   5   1   9      157.83      177.95     17.75 o 
   6   1   9       36.15       38.86      7.56 o 
   7   1   9      103.01       98.36     11.15 o 
   8   1   9       85.65       85.49     16.59 o 
  -8   2   9        2.73       -4.20      9.24 o 
  -7   2   9      438.91      413.61     28.36 o 
  -6   2   9        8.92        8.82      8.61 o 
  -5   2   9      641.77      590.48     32.77 o 
  -4   2   9      200.49      195.78     13.44 o 
  -3   2   9      211.41      194.36     25.00 o 
  -2   2   9      592.99      603.88     21.50 o 
  -1   2   9      727.55      700.77     23.24 o 
   0   2   9     1134.26     1146.09     26.18 o 
   1   2   9       78.45       99.43      6.81 o 
   2   2   9      746.80      711.00     18.91 o 
   3   2   9      258.40      255.15     19.04 o 
   4   2   9      702.97      684.49     23.98 o 
   5   2   9       48.03       35.60      6.91 o 
   6   2   9      379.20      362.78     17.52 o 
   7   2   9        0.29        1.26      9.24 o 
   8   2   9      188.36      231.07     21.64 o 
   9   2   9       57.66       63.02     15.75 o 
  -8   3   9       83.05       89.49     15.96 o 
  -7   3   9      145.46      169.73     19.54 o 
  -6   3   9      127.75      131.92     16.80 o 
  -5   3   9      895.10      856.78     29.63 o 
  -4   3   9        0.20       -1.18      4.43 o 
  -3   3   9      278.57      283.20     14.47 o 
  -2   3   9       25.39       13.37      6.41 o 
  -1   3   9     1572.62     1523.46     41.88 o 
   0   3   9       47.48       42.73      6.83 o 
   1   3   9      818.85      788.48     22.80 o 
   2   3   9        2.41       -2.42      4.98 o 
   3   3   9      742.54      724.62     19.64 o 
   4   3   9      277.08      268.24     13.89 o 
   5   3   9        6.58       -1.89      6.93 o 
   6   3   9      502.97      510.45     30.25 o 
   7   3   9      251.70      255.22     21.64 o 
   8   3   9       81.88      112.38     16.80 o 
   9   3   9        3.58        0.00     10.08 o 
  -8   4   9      153.59      118.89     18.70 o 
  -7   4   9        0.28       -5.64      6.37 o 
  -6   4   9      248.29      246.60     15.54 o 
  -5   4   9      354.66      321.60     17.00 o 
  -4   4   9     1078.69     1040.40     35.71 o 
  -3   4   9      238.91      224.46     12.92 o 
  -2   4   9      530.75      551.23     35.50 o 
  -1   4   9      582.19      570.78     21.31 o 
   0   4   9       97.96      104.89      9.57 o 
   1   4   9      438.91      450.08     18.12 o 
   2   4   9       96.18       78.12      8.24 o 
   3   4   9     1057.60     1061.65     46.00 o 
   4   4   9       93.32       85.92     13.65 o 
   5   4   9      278.11      291.14     21.64 o 
   6   4   9       26.11       28.78     10.71 o 
   7   4   9      285.77      286.73     23.32 o 
   8   4   9       20.80       13.44     11.55 o 
   9   4   9       16.68       15.96     11.13 o 
  -7   5   9       12.46       14.83     11.34 o 
  -6   5   9      446.50      441.75     21.28 o 
  -5   5   9        6.70        7.77      6.30 o 
  -4   5   9      582.55      584.85     32.03 o 
  -3   5   9        2.73        1.28      5.38 o 
  -2   5   9      542.06      501.33     46.00 o 
  -1   5   9       20.78       18.78      5.59 o 
   0   5   9      255.14      263.74     14.26 o 
   1   5   9      112.71      119.75     10.43 o 
   2   5   9     1009.68      988.65     31.19 o 
   3   5   9      768.57      821.97     39.28 o 
   4   5   9       99.92       92.22     14.07 o 
   5   5   9      114.48      145.15     17.01 o 
   6   5   9      235.26      217.41     19.96 o 
   7   5   9      156.25      178.55     19.75 o 
   8   5   9        3.43        9.03     10.92 o 
   9   5   9       83.30       80.24     17.44 o 
  -6   6   9      111.21      100.46     11.69 o 
  -5   6   9      343.27      368.35     26.36 o 
  -4   6   9       91.33       90.02     10.86 o 
  -3   6   9      187.25      213.37     17.33 o 
  -2   6   9     1875.17     1833.69     60.29 o 
  -1   6   9      193.29      195.68     12.84 o 
   0   6   9      247.35      259.82     14.55 o 
   1   6   9       11.27       -1.65      3.88 o 
   2   6   9     1257.10     1199.24     52.31 o 
   3   6   9       24.25       14.49      9.45 o 
   4   6   9      417.40      420.75     27.10 o 
   5   6   9       21.16       14.28     10.08 o 
   6   6   9       62.96       63.65     14.28 o 
   7   6   9       10.85        8.61     10.29 o 
   8   6   9       20.10       33.61     13.44 o 
  -6   7   9        0.72       -0.21     11.55 o 
  -5   7   9      249.94      221.43     26.68 o 
  -4   7   9        3.22       -1.26     10.92 o 
  -3   7   9      524.77      531.04     23.53 o 
  -2   7   9      221.51      205.48     14.20 o 
  -1   7   9      886.15      829.89     29.48 o 
   0   7   9        7.62        4.27      6.51 o 
   1   7   9      291.78      292.20     23.32 o 
   2   7   9      423.92      446.17     28.99 o 
   3   7   9      166.02      118.26     16.80 o 
   4   7   9      210.99      216.99     19.75 o 
   5   7   9       49.75       31.09     10.29 o 
   6   7   9      253.96      238.21     22.27 o 
   7   7   9        0.89      -10.71     10.71 o 
   8   7   9       71.74       66.17     15.96 o 
   9   7   9        0.01        3.57     12.18 o 
  -6   8   9      142.77      126.25     20.59 o 
  -5   8   9      434.79      513.81     24.41 o 
  -4   8   9      167.56      210.03     15.63 o 
  -3   8   9      408.47      442.03     21.09 o 
  -2   8   9       42.44       41.02      8.82 o 
  -1   8   9      270.82      275.91     15.96 o 
   0   8   9       24.23       13.23     10.29 o 
   1   8   9     1095.57     1058.08     50.41 o 
   2   8   9       25.85       46.21     12.81 o 
   3   8   9      141.10      152.29     18.91 o 
   4   8   9       12.92       -6.30      9.03 o 
   5   8   9      127.73      107.76     16.17 o 
   6   8   9      102.27      107.13     18.07 o 
   7   8   9       77.34       70.37     16.17 o 
   8   8   9       17.58       26.47     14.28 o 
  -5   9   9        1.00       -6.93     12.39 o 
  -4   9   9      354.76      397.78     29.62 o 
  -3   9   9       90.61       82.68     11.30 o 
  -2   9   9      244.21      262.16     24.58 o 
  -1   9   9      232.33      227.92     21.22 o 
   0   9   9       72.81       74.15     14.70 o 
   1   9   9      566.16      553.09     34.24 o 
   2   9   9      373.74      433.99     30.04 o 
   3   9   9       94.00      103.56     17.44 o 
   4   9   9        0.05       -2.94      9.87 o 
   5   9   9      252.30      243.04     23.11 o 
   6   9   9        0.09        4.62     10.92 o 
   7   9   9       74.72       84.02     16.80 o 
   8   9   9        0.26       -1.47     12.39 o 
  -4  10   9      226.44      256.27     28.36 o 
  -3  10   9        4.26       13.23     12.39 o 
  -2  10   9      379.79      370.34     30.46 o 
  -1  10   9       13.27       -2.52     10.92 o 
   0  10   9      360.16      318.03     27.31 o 
   1  10   9       24.68       33.82     11.34 o 
   2  10   9      198.17      145.78     19.54 o 
   3  10   9       22.44       33.40     12.39 o 
   4  10   9       72.20       65.75     15.33 o 
   5  10   9      101.45       68.27     16.59 o 
   6  10   9       80.13       97.05     17.65 o 
   7  10   9       38.82       16.38     13.02 o 
  -3  11   9      184.72      186.95     25.84 o 
  -2  11   9      198.38      259.01     27.73 o 
  -1  11   9       74.88       74.57     17.01 o 
   0  11   9       75.40       87.81     17.65 o 
   1  11   9       15.24        6.51     12.39 o 
   2  11   9      137.89      132.34     19.54 o 
   3  11   9        9.39       15.33     13.86 o 
   4  11   9      256.13      322.23     27.94 o 
   5  11   9        3.59       -1.47     11.97 o 
   6  11   9       40.34       19.75     14.49 o 
   7  11   9        1.52       -8.19     11.76 o 
  -1  12   9      117.58      136.12     20.80 o 
   0  12   9       35.51       42.85     14.91 o 
   1  12   9      156.61      166.79     22.90 o 
   2  12   9       31.63       28.15     13.86 o 
   3  12   9       88.38      116.58     19.75 o 
   4  12   9      157.87      161.33     23.11 o 
   5  12   9       50.01       58.82     16.80 o 
   1  13   9      139.58      160.49     23.95 o 
   2  13   9        5.71       10.08     13.86 o 
   3  13   9       45.49       66.17     18.07 o 
  -3  -8  10      109.52       78.35     18.70 o 
  -2  -8  10       44.77       34.66     14.70 o 
  -1  -8  10      199.82      235.90     28.36 o 
  -5  -7  10        3.07        7.86      7.90 o 
  -4  -7  10      155.53      164.27     23.53 o 
  -3  -7  10        9.06        7.83      7.41 o 
  -2  -7  10      246.24      308.37     27.94 o 
  -1  -7  10        1.19        7.56     10.71 o 
   0  -7  10      268.40      278.75     29.20 o 
   1  -7  10       42.88       21.64     13.02 o 
  -6  -6  10        6.02       18.28     10.92 o 
  -5  -6  10      184.38      215.45     38.23 o 
  -4  -6  10      148.45      188.48     15.16 o 
  -3  -6  10      159.22      153.94     24.37 o 
  -2  -6  10       95.22      112.53     11.55 o 
  -1  -6  10        8.30       16.38     10.29 o 
   0  -6  10      168.63      204.39     23.32 o 
   1  -6  10       13.82       -8.19      8.19 o 
   2  -6  10      533.28      505.20     35.50 o 
   3  -6  10        2.46       -6.93     10.71 o 
  -6  -5  10       10.55        1.68     10.50 o 
  -5  -5  10      125.91      131.72     12.53 o 
  -4  -5  10        0.70       -6.26      6.26 o 
  -3  -5  10      489.13      505.46     22.36 o 
  -2  -5  10       62.91       66.18      9.54 o 
  -1  -5  10      106.35      119.52     17.86 o 
   0  -5  10       95.23      108.18     17.86 o 
   1  -5  10      402.84      402.27     29.41 o 
   2  -5  10      233.64      252.91     25.00 o 
   3  -5  10      143.54      144.31     20.17 o 
   4  -5  10       86.33       73.73     15.75 o 
  -7  -4  10       17.78       23.74     11.76 o 
  -6  -4  10      182.62      188.63     21.01 o 
  -5  -4  10       80.24       88.86     14.91 o 
  -4  -4  10      149.17      144.30     12.60 o 
  -3  -4  10      295.24      302.61     17.96 o 
  -2  -4  10      120.80      131.96     11.48 o 
  -1  -4  10      731.78      697.94     25.91 o 
   0  -4  10      171.43      207.54     21.43 o 
   1  -4  10      363.96      324.96     25.21 o 
   2  -4  10        0.18        1.68      8.19 o 
   3  -4  10      248.17      241.99     23.11 o 
   4  -4  10       43.21       28.15     12.18 o 
   5  -4  10      185.66      219.72     25.21 o 
  -7  -3  10        6.58       14.07     10.29 o 
  -6  -3  10      266.25      257.11     22.90 o 
  -5  -3  10       18.49       22.06      8.61 o 
  -4  -3  10      600.61      549.10     31.93 o 
  -3  -3  10       38.28       39.31      7.32 o 
  -2  -3  10       55.15       56.30      8.15 o 
  -1  -3  10      172.15      195.91     13.00 o 
   0  -3  10      671.01      615.59     23.04 o 
   1  -3  10       38.66       46.63     11.34 o 
   2  -3  10       75.77       72.89     13.44 o 
   3  -3  10      267.84      284.00     23.74 o 
   4  -3  10       51.27       58.19     13.44 o 
   5  -3  10      258.24      287.15     26.05 o 
   6  -3  10       16.72       21.22     11.97 o 
  -8  -2  10       57.96       68.27     14.70 o 
  -7  -2  10      169.20      217.62     22.69 o 
  -6  -2  10      170.41      183.17     19.75 o 
  -5  -2  10      359.32      299.34     23.32 o 
  -4  -2  10      837.24      852.22     41.80 o 
  -3  -2  10       61.86       56.37     15.33 o 
  -2  -2  10      402.37      387.73     17.51 o 
  -1  -2  10       24.35       28.19      6.43 o 
   0  -2  10     1622.98     1581.05     49.15 o 
   1  -2  10       14.71       20.83      6.41 o 
   2  -2  10      494.59      486.29     29.83 o 
   3  -2  10       83.15       80.45     13.86 o 
   4  -2  10      317.52      375.80     27.73 o 
   5  -2  10       74.43       82.73     11.87 o 
   6  -2  10      140.31      157.40     36.87 o 
   7  -2  10      111.33      102.93     12.65 o 
  -8  -1  10        0.01        5.25     10.29 o 
  -7  -1  10      206.06      210.90     22.27 o 
  -6  -1  10       28.33       23.95      9.87 o 
  -5  -1  10      483.03      493.43     30.67 o 
  -4  -1  10      109.61      118.26     15.75 o 
  -3  -1  10      345.08      385.25     25.00 o 
  -2  -1  10      308.22      290.22     14.62 o 
  -1  -1  10      717.15      712.94     37.81 o 
   0  -1  10       38.18       46.16      6.91 o 
   1  -1  10      297.48      301.36     14.75 o 
   2  -1  10      835.63      805.16     39.49 o 
   3  -1  10      229.51      258.69     14.00 o 
   4  -1  10      354.33      385.62     17.73 o 
   5  -1  10        6.12       -3.47      5.41 o 
   6  -1  10      222.34      203.32     14.67 o 
   7  -1  10        1.79       -7.13      7.13 o 
  -8   0  10      106.38      120.79     18.07 o 
  -7   0  10      123.29      154.18     19.12 o 
  -6   0  10       29.57       21.85     10.08 o 
  -5   0  10      780.80      703.70     37.81 o 
  -4   0  10       27.34       19.54      9.03 o 
  -3   0  10     1209.91     1151.56     50.41 o 
  -2   0  10        1.49        2.31      6.30 o 
  -1   0  10      744.78      769.06     25.22 o 
   0   0  10        4.58       -1.78      4.00 o 
   1   0  10      258.45      244.59     10.25 o 
   2   0  10      927.84      911.02     23.24 o 
   3   0  10     1076.69     1093.12     63.23 o 
   4   0  10      116.88      125.80     10.94 o 
   5   0  10       70.99       69.99      9.54 o 
   6   0  10      102.14      104.08     10.90 o 
   7   0  10       68.77       75.94     10.62 o 
  -8   1  10      273.75      281.90     25.00 o 
  -7   1  10       62.73       49.57     13.02 o 
  -6   1  10      443.34      458.56     30.46 o 
  -5   1  10      210.50      197.25     18.70 o 
  -4   1  10      402.85      383.78     25.63 o 
  -3   1  10      215.57      214.68     18.07 o 
  -2   1  10      366.20      325.80     22.48 o 
  -1   1  10      815.41      858.10     39.91 o 
   0   1  10      164.89      156.94      8.32 o 
   1   1  10     1325.17     1281.07     29.54 o 
   2   1  10       62.38       57.27      9.79 o 
   3   1  10     1011.21     1010.18     25.25 o 
   4   1  10        6.84        4.00      5.04 o 
   5   1  10      412.52      460.59     20.06 o 
   6   1  10       13.63        6.56      8.82 o 
   7   1  10      210.11      233.06     15.91 o 
   8   1  10       30.99        3.36     10.29 o 
  -7   2  10        4.22       -0.63      9.66 o 
  -6   2  10      436.84      413.19     28.78 o 
  -5   2  10      106.05      100.41     14.28 o 
  -4   2  10      312.28      296.40     22.90 o 
  -3   2  10       74.31       83.81     13.23 o 
  -2   2  10      516.99      530.89     23.32 o 
  -1   2  10      244.97      226.00     12.68 o 
   0   2  10     1119.44     1069.62     32.23 o 
   1   2  10      195.80      202.50      9.52 o 
   2   2  10     1099.98     1105.87     26.72 o 
   3   2  10      121.53      123.19      8.28 o 
   4   2  10        0.71       -3.47      4.97 o 
   5   2  10      384.78      353.31     17.29 o 
   6   2  10      129.75      132.55     12.32 o 
   7   2  10      147.14      172.67     19.96 o 
   8   2  10        8.35        2.73     10.92 o 
  -7   3  10      185.13      217.20     22.69 o 
  -6   3  10      171.32      209.64     21.43 o 
  -5   3  10      317.30      300.60     23.95 o 
  -4   3  10      581.91      555.23     22.56 o 
  -3   3  10        6.18       14.58     12.18 o 
  -2   3  10      885.06      849.95     28.43 o 
  -1   3  10      242.29      231.89     17.12 o 
   0   3  10     1200.03     1102.21     33.64 o 
   1   3  10       17.76       12.51      4.02 o 
   2   3  10      452.35      444.90     14.70 o 
   3   3  10       25.07       19.16      4.39 o 
   4   3  10      228.05      231.03     13.29 o 
   5   3  10      196.16      199.77     19.54 o 
   6   3  10      364.32      364.46     25.84 o 
   7   3  10       30.46       32.77     11.55 o 
   8   3  10       53.00       66.17     15.54 o 
  -7   4  10      107.42      115.32     17.65 o 
  -6   4  10       12.61        8.19      9.45 o 
  -5   4  10      533.77      556.40     23.61 o 
  -4   4  10       52.08       49.90      8.37 o 
  -3   4  10      695.97      664.77     24.88 o 
  -2   4  10        3.16        1.19      5.57 o 
  -1   4  10      598.54      535.86     21.09 o 
   0   4  10      249.67      262.65     14.18 o 
   1   4  10      333.12      348.40     16.41 o 
   2   4  10      800.37      788.27     26.88 o 
   3   4  10      130.69      117.63     15.33 o 
   4   4  10      341.78      349.54     24.37 o 
   5   4  10       66.49       63.86     13.02 o 
   6   4  10      233.37      226.45     21.01 o 
   7   4  10        0.56       -6.30     10.92 o 
   8   4  10      174.60      207.33     23.74 o 
  -7   5  10       62.19       78.14     15.96 o 
  -6   5  10      127.28      137.58     19.96 o 
  -5   5  10      282.01      263.37     16.24 o 
  -4   5  10       69.28       73.89     14.39 o 
  -3   5  10      869.08      806.11     28.96 o 
  -2   5  10        0.09       -1.22      4.84 o 
  -1   5  10      200.33      215.06     15.65 o 
   0   5  10        3.16       -0.71      4.78 o 
   1   5  10      455.73      472.26     20.20 o 
   2   5  10       63.49       48.21      7.72 o 
   3   5  10      451.41      493.01     29.41 o 
   4   5  10       57.83       69.11     13.65 o 
   5   5  10      107.49      118.05     17.01 o 
   6   5  10        2.36       -2.10      9.03 o 
   7   5  10       64.83       91.17     16.38 o 
   8   5  10      137.95      180.02     22.06 o 
  -6   6  10      300.98      309.52     18.75 o 
  -5   6  10       45.28       33.42     17.01 o 
  -4   6  10      213.74      213.07     15.52 o 
  -3   6  10       66.29       75.07      9.80 o 
  -2   6  10      805.88      790.98     28.96 o 
  -1   6  10      552.14      530.63     22.21 o 
   0   6  10      194.45      188.90     12.73 o 
   1   6  10      183.70      190.14     13.46 o 
   2   6  10      118.65      148.30     17.44 o 
   3   6  10      477.34      491.96     30.25 o 
   4   6  10        0.05       -2.31      7.77 o 
   5   6  10      315.47      317.19     24.58 o 
   6   6  10        0.26       -5.25      9.66 o 
   7   6  10      132.97      170.57     22.06 o 
   8   6  10       14.61       14.07     11.97 o 
  -6   7  10      438.87      460.56     27.31 o 
  -5   7  10       46.89       54.94     10.82 o 
  -4   7  10      291.04      302.08     18.04 o 
  -3   7  10       21.20       25.86      7.65 o 
  -2   7  10      346.27      344.63     21.22 o 
  -1   7  10        6.71        6.30      5.62 o 
   0   7  10      279.36      286.53     16.04 o 
   1   7  10        7.27       10.42      6.93 o 
   2   7  10      342.10      385.04     27.52 o 
   3   7  10       70.95       69.11     14.49 o 
   4   7  10      145.34      156.71     19.33 o 
   5   7  10       78.83       71.84     14.70 o 
   6   7  10      128.94      117.42     19.12 o 
   7   7  10       62.39       66.38     16.17 o 
   8   7  10       17.72       23.32     14.28 o 
  -5   8  10      468.14      507.25     24.85 o 
  -4   8  10       26.98       16.87      8.10 o 
  -3   8  10      109.68      108.81     12.14 o 
  -2   8  10      238.02      225.65     15.64 o 
  -1   8  10       51.61       42.98     12.39 o 
   0   8  10      340.19      298.26     17.08 o 
   1   8  10      126.36       98.10     15.96 o 
   2   8  10      498.70      492.38     32.35 o 
   3   8  10        1.88       -6.93      9.45 o 
   4   8  10      129.49      148.09     20.17 o 
   5   8  10        0.89        6.72      9.87 o 
   6   8  10      152.30      149.77     21.43 o 
   7   8  10       18.81       -1.05     12.60 o 
   8   8  10       16.54       15.12     13.44 o 
  -4   9  10        0.02       -2.21      7.87 o 
  -3   9  10      330.25      338.78     19.80 o 
  -2   9  10       23.94       20.45     15.44 o 
  -1   9  10      306.96      302.49     26.05 o 
   0   9  10       18.86        6.51     10.71 o 
   1   9  10      380.05      365.72     27.52 o 
   2   9  10      108.08      136.33     19.75 o 
   3   9  10      115.80      124.57     19.33 o 
   4   9  10       36.02       32.14     13.44 o 
   5   9  10       43.79       46.63     14.49 o 
   6   9  10      119.42      111.75     18.28 o 
   7   9  10        1.83       -3.78     13.44 o 
  -3  10  10      461.05      519.69     36.97 o 
  -2  10  10      120.30      100.41     18.70 o 
  -1  10  10       36.46       31.72     13.23 o 
   0  10  10       54.67       75.62     17.65 o 
   1  10  10      263.14      306.69     26.47 o 
   2  10  10        5.38       -4.20     10.29 o 
   3  10  10      171.83      153.97     21.01 o 
   4  10  10        5.73        5.25     11.76 o 
   5  10  10       91.93       81.08     18.49 o 
   6  10  10       10.14        9.87     13.02 o 
   7  10  10       27.72       25.00     14.49 o 
  -2  11  10      178.29      171.62     24.37 o 
  -1  11  10       20.21       21.64     14.49 o 
   0  11  10      105.21       64.91     17.44 o 
   1  11  10      157.49      141.16     20.80 o 
   2  11  10       61.74       58.19     15.75 o 
   3  11  10       92.92       66.17     18.28 o 
   4  11  10       20.92       26.05     15.54 o 
   5  11  10       95.08      141.58     23.11 o 
   6  11  10        3.67      -12.60     12.60 o 
   0  12  10      240.56      268.46     30.46 o 
   1  12  10        3.71       -5.04     11.97 o 
   2  12  10       82.56       82.97     18.49 o 
   3  12  10        1.99       -3.36     12.81 o 
   4  12  10       75.16       91.38     20.38 o 
  -2  -7  11       30.94       43.90     16.17 o 
  -1  -7  11      117.46      148.72     23.53 o 
  -4  -6  11      198.34      218.27     16.87 o 
  -3  -6  11        1.70        3.90      7.56 o 
  -2  -6  11      190.61      254.80     27.10 o 
  -1  -6  11      131.15      130.87     20.59 o 
   0  -6  11       68.69       88.86     17.65 o 
   1  -6  11      180.56      236.53     26.26 o 
   2  -6  11      107.92       95.16     18.49 o 
  -5  -5  11       23.09       17.65     10.50 o 
  -4  -5  11      186.07      194.62     15.39 o 
  -3  -5  11        2.29       -0.94      9.77 o 
  -2  -5  11      243.77      220.94     15.49 o 
  -1  -5  11        1.47       -0.21      8.61 o 
   0  -5  11      357.92      423.06     31.72 o 
   1  -5  11        4.12        8.61     10.71 o 
   2  -5  11      205.56      216.36     24.16 o 
   3  -5  11      103.43      139.27     21.22 o 
  -6  -4  11       13.25        2.94     10.08 o 
  -5  -4  11      126.00      115.53     17.86 o 
  -4  -4  11       22.94       16.59      9.24 o 
  -3  -4  11      139.69      173.52     13.86 o 
  -2  -4  11      125.57      135.86     12.52 o 
  -1  -4  11      248.50      260.45     15.46 o 
   0  -4  11      250.31      267.20     23.53 o 
   1  -4  11       82.17       74.15     14.70 o 
   2  -4  11      231.02      214.68     23.32 o 
   3  -4  11        4.47       -5.46      9.66 o 
   4  -4  11      341.59      420.33     33.19 o 
  -6  -3  11       31.88       11.76     10.08 o 
  -5  -3  11      226.25      219.09     22.06 o 
  -4  -3  11       20.73       -0.63      7.35 o 
  -3  -3  11      206.83      200.82     18.91 o 
  -2  -3  11       15.07       11.92      6.83 o 
  -1  -3  11      375.44      382.80     19.33 o 
   0  -3  11       31.58       29.62     10.71 o 
   1  -3  11      344.22      353.74     26.47 o 
   2  -3  11      110.66      119.73     17.23 o 
   3  -3  11      106.92      127.93     18.28 o 
   4  -3  11       26.88       42.22     13.65 o 
   5  -3  11       80.89       87.60     18.49 o 
  -7  -2  11        0.73      -10.71     10.71 o 
  -6  -2  11      109.76      101.88     17.23 o 
  -5  -2  11       69.92       72.68     13.86 o 
  -4  -2  11      340.45      346.18     25.84 o 
  -3  -2  11      132.91      167.42     18.07 o 
  -2  -2  11       37.38       38.94      8.61 o 
  -1  -2  11      188.83      195.65     13.44 o 
   0  -2  11      425.93      419.28     25.00 o 
   1  -2  11      780.86      794.45     41.17 o 
   2  -2  11        0.13        0.21      7.35 o 
   3  -2  11      188.82      253.54     24.58 o 
   4  -2  11        0.91        8.61     10.08 o 
   5  -2  11      108.65       89.28     17.65 o 
   6  -2  11       56.49       78.35     16.80 o 
  -7  -1  11       17.15       13.44      9.87 o 
  -6  -1  11      161.81      148.72     19.12 o 
  -5  -1  11        0.02       -3.99      9.45 o 
  -4  -1  11      699.70      735.21     39.49 o 
  -3  -1  11       12.19       26.68     10.29 o 
  -2  -1  11      579.95      574.52     32.14 o 
  -1  -1  11       12.26       10.18      5.57 o 
   0  -1  11      328.76      335.12     16.26 o 
   1  -1  11       72.10       69.11      8.58 o 
   2  -1  11      117.11      136.12     17.01 o 
   3  -1  11      234.70      259.22     22.69 o 
   4  -1  11      127.17      148.09     19.12 o 
   5  -1  11      103.17       98.27     10.73 o 
   6  -1  11       34.75       31.65     18.38 o 
  -7   0  11       93.56       94.74     16.80 o 
  -6   0  11      110.92      131.08     18.07 o 
  -5   0  11      417.89      421.38     29.20 o 
  -4   0  11      205.02      193.26     18.70 o 
  -3   0  11      168.85      153.76     17.65 o 
  -2   0  11      335.23      314.88     22.90 o 
  -1   0  11      411.60      428.10     26.89 o 
   0   0  11      534.23      561.64     21.53 o 
   1   0  11       17.08       11.28      5.26 o 
   2   0  11      421.85      456.04     28.36 o 
   3   0  11        3.41        1.50      5.57 o 
   4   0  11      494.05      484.04     20.95 o 
   5   0  11       18.15       23.74      7.35 o 
   6   0  11      144.58      165.49     14.15 o 
   7   0  11       11.33       -5.81      7.20 o 
  -7   1  11      172.57      165.32     21.22 o 
  -6   1  11        1.61       -5.04      8.40 o 
  -5   1  11      888.07      874.69     44.74 o 
  -4   1  11       24.98       29.20     10.29 o 
  -3   1  11       88.02      108.39     15.54 o 
  -2   1  11      146.31      121.21     15.75 o 
  -1   1  11      805.90      775.34     38.86 o 
   0   1  11      255.88      237.37     18.91 o 
   1   1  11      159.12      166.51      9.24 o 
   2   1  11      310.59      327.35     12.89 o 
   3   1  11      225.37      232.41     13.66 o 
   4   1  11      172.50      177.31     13.26 o 
   5   1  11       49.85       50.89      8.60 o 
   6   1  11      184.45      223.65     15.67 o 
   7   1  11       15.96        9.00      7.83 o 
  -7   2  11      186.02      225.61     24.37 o 
  -6   2  11      231.74      229.39     22.06 o 
  -5   2  11      299.43      278.96     23.95 o 
  -4   2  11       49.04       36.55     10.71 o 
  -3   2  11      441.56      457.30     29.20 o 
  -2   2  11       42.39       36.55     10.50 o 
  -1   2  11     1231.36     1187.90     52.10 o 
   0   2  11        0.40       -4.06      4.89 o 
   1   2  11      475.67      471.96     20.51 o 
   2   2  11        2.22       -2.23      3.71 o 
   3   2  11      471.58      485.98     16.37 o 
   4   2  11       59.02       66.61      8.88 o 
   5   2  11      164.39      172.06     13.36 o 
   6   2  11      104.87      121.62     12.40 o 
   7   2  11      100.45      118.26     17.86 o 
  -7   3  11        0.95        7.35     11.55 o 
  -6   3  11      627.64      620.52     38.02 o 
  -5   3  11       89.40      115.11     17.01 o 
  -4   3  11      209.81      207.33     20.80 o 
  -3   3  11      140.70      148.09     17.65 o 
  -2   3  11      676.44      678.13     25.22 o 
  -1   3  11      123.02      122.35     10.83 o 
   0   3  11       79.77       67.16     21.64 o 
   1   3  11      754.59      765.31     59.76 o 
   2   3  11      246.32      243.89     17.53 o 
   3   3  11      364.35      357.73     13.69 o 
   4   3  11       16.08       14.23      6.00 o 
   5   3  11      186.41      210.69     20.80 o 
   6   3  11        0.95       -2.31      9.45 o 
   7   3  11      237.60      242.20     23.32 o 
  -6   4  11      294.58      273.08     24.58 o 
  -5   4  11       13.39       16.17      9.66 o 
  -4   4  11      348.93      312.15     24.58 o 
  -3   4  11        5.97        6.61     11.87 o 
  -2   4  11      425.74      430.75     19.61 o 
  -1   4  11        1.05       -1.82      5.27 o 
   0   4  11      314.87      332.35     30.46 o 
   1   4  11      140.45      160.20     12.55 o 
   2   4  11      868.13      898.67     30.15 o 
   3   4  11       62.79       57.31     11.97 o 
   4   4  11       96.59       76.25     14.07 o 
   5   4  11       89.40       98.31     15.96 o 
   6   4  11      101.39      108.81     16.38 o 
   7   4  11      146.22      169.10     21.43 o 
   8   4  11        6.85       13.44     11.76 o 
  -6   5  11       34.65       36.76     11.97 o 
  -5   5  11      151.55      151.36     23.42 o 
  -4   5  11      135.55      138.31     12.92 o 
  -3   5  11      360.83      367.19     18.71 o 
  -2   5  11      654.13      645.18     25.40 o 
  -1   5  11      102.23      103.13     10.69 o 
   0   5  11      455.67      439.39     20.48 o 
   1   5  11      215.95      237.55     14.83 o 
   2   5  11      434.26      457.90     20.90 o 
   3   5  11       23.11       14.70      9.66 o 
   4   5  11      220.21      214.26     20.80 o 
   5   5  11       12.32       -5.04      9.24 o 
   6   5  11      211.60      248.29     23.53 o 
   7   5  11       18.83        7.77     11.97 o 
   8   5  11       41.52       24.58     14.07 o 
  -6   6  11        4.95        9.24     12.39 o 
  -5   6  11      117.32      109.57     12.40 o 
  -4   6  11       11.51        9.55     10.08 o 
  -3   6  11      392.36      400.46     20.20 o 
  -2   6  11        0.91       -2.75      6.20 o 
  -1   6  11      291.73      283.90     16.33 o 
   0   6  11        2.96       -0.93      5.78 o 
   1   6  11      370.17      366.06     18.41 o 
   2   6  11      149.77      129.82     17.86 o 
   3   6  11       32.38       43.06     12.39 o 
   4   6  11      281.29      257.32     22.90 o 
   5   6  11      155.23      204.60     22.48 o 
   6   6  11      112.20      101.67     17.44 o 
   7   6  11       15.21       -3.36     11.34 o 
  -5   7  11      171.04      161.33     22.06 o 
  -4   7  11      132.01      117.86     13.69 o 
  -3   7  11      202.12      218.43     16.55 o 
  -2   7  11       64.39       58.26     13.44 o 
  -1   7  11      336.27      348.03     27.83 o 
   0   7  11        0.07       -0.28      5.92 o 
   1   7  11      416.55      433.29     20.94 o 
   2   7  11       31.97       35.08     13.02 o 
   3   7  11      185.65      170.57     20.17 o 
   4   7  11        5.89       13.86     11.13 o 
   5   7  11      171.99      194.52     22.48 o 
   6   7  11       21.14       19.33     11.13 o 
   7   7  11       16.75        9.24     13.02 o 
  -4   8  11      258.84      269.87     18.67 o 
  -3   8  11        1.91        4.22      7.67 o 
  -2   8  11      134.21      154.45     14.32 o 
  -1   8  11       62.68       56.80      9.49 o 
   0   8  11      368.61      402.47     21.11 o 
   1   8  11      241.76      242.62     25.00 o 
   2   8  11      111.98      109.44     18.28 o 
   3   8  11      106.76      100.20     16.80 o 
   4   8  11       67.91       79.19     16.17 o 
   5   8  11       68.90       46.84     15.12 o 
   6   8  11        0.06        8.19     12.60 o 
   7   8  11       93.80       76.88     18.49 o 
  -3   9  11       16.42       14.33      8.61 o 
  -2   9  11      163.47      155.69     14.62 o 
  -1   9  11       19.55       17.86     13.02 o 
   0   9  11      235.06      263.63     25.21 o 
   1   9  11        7.68       -3.36     10.71 o 
   2   9  11      140.70      128.14     19.75 o 
   3   9  11       10.56        2.10     10.92 o 
   4   9  11       54.18       63.02     16.38 o 
   5   9  11       13.13        7.56     13.23 o 
   6   9  11       43.74       57.77     17.01 o 
  -2  10  11       74.84       99.78     20.17 o 
  -1  10  11      103.59       84.65     17.86 o 
   0  10  11       98.03       90.54     18.70 o 
   1  10  11       20.77        6.72     11.97 o 
   2  10  11      152.30      168.05     21.64 o 
   3  10  11       36.47       42.64     14.07 o 
   4  10  11       86.32      108.18     19.96 o 
   5  10  11        0.03       15.33     13.65 o 
   6  10  11       64.46       42.43     16.38 o 
  -1  11  11      168.37      164.06     23.32 o 
   0  11  11        0.02      -11.76     11.76 o 
   1  11  11      160.66      136.33     22.48 o 
   2  11  11       16.15       15.96     13.86 o 
   3  11  11       62.30       54.83     17.23 o 
   4  11  11       19.19        9.87     14.28 o 
   5  11  11       43.81       36.34     16.59 o 
  -3  -5  12      120.38      148.19     25.00 o 
  -2  -5  12      109.49       81.50     18.07 o 
  -1  -5  12      215.08      206.28     25.21 o 
   0  -5  12       40.23       46.84     14.91 o 
   1  -5  12      112.76      135.07     20.17 o 
  -4  -4  12       78.58       69.95     14.91 o 
  -3  -4  12        1.71        0.21      8.82 o 
  -2  -4  12      248.62      260.51     16.78 o 
  -1  -4  12       72.99       78.56     15.33 o 
   0  -4  12      117.99      148.51     20.80 o 
   1  -4  12      158.65      196.41     23.11 o 
   2  -4  12      115.49      133.39     19.75 o 
   3  -4  12       92.07       89.07     18.07 o 
  -5  -3  12      119.10      123.52     18.91 o 
  -4  -3  12      145.95      156.71     19.75 o 
  -3  -3  12       33.38       22.69     10.50 o 
  -2  -3  12      207.48      230.44     22.69 o 
  -1  -3  12       24.44       36.67      7.95 o 
   0  -3  12      679.67      713.58     40.12 o 
   1  -3  12       20.12       24.16     11.34 o 
   2  -3  12      329.68      352.90     28.15 o 
   3  -3  12        1.38       -9.87      9.87 o 
   4  -3  12       98.98       90.54     17.86 o 
  -6  -2  12        0.44       -5.67      9.66 o 
  -5  -2  12      149.28      161.54     20.38 o 
  -4  -2  12       10.87       10.71      9.24 o 
  -3  -2  12      162.37      169.94     19.12 o 
  -2  -2  12       88.18       68.69     13.65 o 
  -1  -2  12      157.35      166.88     13.33 o 
   0  -2  12       42.01       44.95     12.18 o 
   1  -2  12      215.03      235.06     23.11 o 
   2  -2  12      130.72      123.10     18.07 o 
   3  -2  12       37.63       52.52     13.65 o 
   4  -2  12      117.66      125.83     19.54 o 
   5  -2  12       12.49        9.87     10.92 o 
  -6  -1  12       52.20       41.80     13.02 o 
  -5  -1  12      162.03      175.82     20.80 o 
  -4  -1  12       44.82       29.41     11.13 o 
  -3  -1  12      355.13      381.47     27.31 o 
  -2  -1  12       10.12        6.09      8.19 o 
  -1  -1  12      366.51      335.05     24.58 o 
   0  -1  12        3.31       10.75     10.50 o 
   1  -1  12      222.08      238.63     20.80 o 
   2  -1  12      116.09      126.46     17.01 o 
   3  -1  12      121.85      125.20     18.49 o 
   4  -1  12       64.67       63.44     14.49 o 
   5  -1  12      131.34      144.94     20.59 o 
  -6   0  12      170.68      176.87     21.43 o 
  -5   0  12       29.40       32.98     12.39 o 
  -4   0  12      136.01      166.37     18.91 o 
  -3   0  12       32.54       33.19     10.92 o 
  -2   0  12      361.47      356.26     25.84 o 
  -1   0  12      136.91      159.86     18.28 o 
   0   0  12      148.56      163.64     17.65 o 
   1   0  12      177.48      204.97     13.71 o 
   2   0  12       78.54      103.14     14.91 o 
   3   0  12      336.06      383.99     27.31 o 
   4   0  12       28.65       16.80     10.71 o 
   5   0  12      211.04      255.85     24.37 o 
   6   0  12        0.91        0.12      7.62 o 
  -5   1  12       70.84       50.62     13.23 o 
  -4   1  12      238.87      224.56     21.01 o 
  -3   1  12        1.25       -3.57      7.77 o 
  -2   1  12      370.86      388.19     27.31 o 
  -1   1  12        0.37       -3.99      7.14 o 
   0   1  12      458.30      429.36     27.73 o 
   1   1  12       31.64       31.51     10.08 o 
   2   1  12      113.07      125.49     10.99 o 
   3   1  12       36.14       35.79      7.49 o 
   4   1  12      117.59      139.08     12.47 o 
   5   1  12       96.37       83.84     18.91 o 
   6   1  12       38.45       28.26      8.98 o 
  -6   2  12       55.63       41.17     13.02 o 
  -5   2  12      200.46      227.92     24.37 o 
  -4   2  12      127.18      143.26     19.33 o 
  -3   2  12      190.72      210.06     21.64 o 
  -2   2  12       84.10       81.92     14.07 o 
  -1   2  12      297.69      272.66     22.27 o 
   0   2  12      492.45      457.72     28.78 o 
   1   2  12        1.72        6.09      7.77 o 
   2   2  12      311.50      314.74     13.08 o 
   3   2  12       10.52        8.47      6.46 o 
   4   2  12      237.63      248.31     15.22 o 
   5   2  12        2.76       -1.39      6.43 o 
   6   2  12      165.27      180.61     15.51 o 
  -6   3  12       46.24       49.36     14.70 o 
  -5   3  12      285.85      283.79     25.21 o 
  -4   3  12        1.72       -4.20      8.82 o 
  -3   3  12      388.30      366.98     27.52 o 
  -2   3  12        1.02       -1.68      7.35 o 
  -1   3  12      387.80      387.77     26.68 o 
   0   3  12      125.26      123.98     11.64 o 
   1   3  12      337.19      342.74     20.38 o 
   2   3  12      173.77      184.32     20.80 o 
   3   3  12      295.93      274.35     12.64 o 
   4   3  12       62.89       69.93      9.80 o 
   5   3  12       37.65       51.68     12.81 o 
   6   3  12       89.24      105.03     17.86 o 
   7   3  12       18.60       15.54     13.02 o 
  -5   4  12      190.97      207.54     23.74 o 
  -4   4  12      101.95       90.12     16.38 o 
  -3   4  12      180.24      148.09     18.07 o 
  -2   4  12       59.42       61.55     13.23 o 
  -1   4  12      521.30      500.70     21.98 o 
   0   4  12       15.36       10.21      6.25 o 
   1   4  12      421.11      401.74     19.31 o 
   2   4  12        0.45        3.69     10.71 o 
   3   4  12      169.15      173.73     16.59 o 
   4   4  12        0.29       -5.04      9.03 o 
   5   4  12       95.22      102.93     17.44 o 
   6   4  12       34.26       21.64     12.60 o 
   7   4  12       67.91       39.91     15.33 o 
  -5   5  12       13.35       26.47     12.18 o 
  -4   5  12      267.39      262.79     24.16 o 
  -3   5  12        5.75        6.36      6.79 o 
  -2   5  12      545.07      515.17     23.09 o 
  -1   5  12      204.73      219.71     14.77 o 
   0   5  12      288.93      283.22     16.34 o 
   1   5  12       80.05       72.97      9.92 o 
   2   5  12      103.45      119.76     11.73 o 
   3   5  12      255.00      235.06     21.85 o 
   4   5  12       14.96       18.91     11.55 o 
   5   5  12      167.06      179.18     21.01 o 
   6   5  12       25.98       33.82     14.91 o 
   7   5  12       91.62      104.61     19.75 o 
  -5   6  12       18.10       43.48     13.65 o 
  -4   6  12      178.24      180.69     15.89 o 
  -3   6  12       57.12       92.61     12.02 o 
  -2   6  12      417.19      397.45     20.65 o 
  -1   6  12        2.80        3.90      6.58 o 
   0   6  12      151.55      165.60     13.94 o 
   1   6  12        1.22        0.93      6.30 o 
   2   6  12      224.32      227.40     15.66 o 
   3   6  12       14.20       -8.40      9.24 o 
   4   6  12      141.32      141.58     19.33 o 
   5   6  12       37.72       45.79     14.70 o 
   6   6  12      114.02      115.95     19.54 o 
   7   6  12       12.94        1.05     13.86 o 
  -4   7  12        6.77       -0.72      8.08 o 
  -3   7  12      127.26      135.81     14.26 o 
  -2   7  12      133.37      123.61     13.06 o 
  -1   7  12      266.23      262.21     17.00 o 
   0   7  12      224.93      239.72     16.70 o 
   1   7  12       28.36       27.53      9.98 o 
   2   7  12      236.09      252.07     24.16 o 
   3   7  12       36.04       28.99     12.81 o 
   4   7  12       92.74      114.69     18.28 o 
   5   7  12        1.81       -0.84     11.13 o 
   6   7  12      146.58      134.86     21.85 o 
  -3   8  12      173.27      185.29     16.31 o 
  -2   8  12       20.03       25.14      8.82 o 
  -1   8  12      177.10      196.04     15.96 o 
   0   8  12        7.19       -0.70      7.39 o 
   1   8  12      182.08      250.81     25.84 o 
   2   8  12       46.94       34.03     13.02 o 
   3   8  12       72.62       73.52     17.01 o 
   4   8  12       18.98       12.60     12.39 o 
   5   8  12       83.49       61.97     16.80 o 
   6   8  12       70.86       98.10     20.38 o 
  -2   9  12       90.85       99.65     15.12 o 
  -1   9  12       41.13       46.37      9.72 o 
   0   9  12       15.88      -11.13     11.13 o 
   1   9  12      241.33      235.27     26.89 o 
   2   9  12        3.26       -1.05     11.34 o 
   3   9  12      107.43      132.55     21.43 o 
   4   9  12        0.01      -10.50     13.02 o 
   5   9  12       96.59       72.26     16.80 o 
  -1  10  12        0.16       -9.45     11.76 o 
   0  10  12       89.01       73.10     18.49 o 
   1  10  12      113.76      125.41     21.22 o 
   2  10  12      115.24      100.41     20.59 o 
   3  10  12        9.86       -1.05     13.02 o 
   4  10  12       43.43       48.94     17.86 o 
  -1  -4  13      173.56      139.69     20.80 o 
  -3  -3  13       23.31       21.85     12.39 o 
  -2  -3  13      112.09      103.35     18.28 o 
   0  -3  13       95.80       78.14     16.38 o 
   1  -3  13      173.33      172.88     21.43 o 
   2  -3  13       34.96       39.28     13.65 o 
  -4  -2  13      210.26      233.17     24.79 o 
  -3  -2  13        2.07       -1.26      9.87 o 
  -2  -2  13      204.18      209.22     22.69 o 
  -1  -2  13       69.96       76.46     15.12 o 
   0  -2  13      273.29      273.08     24.79 o 
   1  -2  13       24.66        8.61      9.87 o 
   2  -2  13      112.16       93.69     17.44 o 
   3  -2  13       93.06       89.28     17.44 o 
  -4  -1  13       61.79       58.82     14.49 o 
  -3  -1  13      147.26      105.66     17.01 o 
  -2  -1  13      196.81      216.36     22.27 o 
  -1  -1  13       69.25       50.20     13.86 o 
   0  -1  13      236.39      231.28     21.01 o 
   1  -1  13       35.75       13.65     10.29 o 
   2  -1  13      297.36      302.91     25.84 o 
   3  -1  13        0.01       -8.82      8.82 o 
   4  -1  13      175.32      216.99     24.58 o 
  -5   0  13      139.90      130.24     19.75 o 
  -4   0  13        0.01       -7.35      9.24 o 
  -3   0  13      138.32      140.11     18.91 o 
  -2   0  13       75.88       65.54     14.28 o 
  -1   0  13      351.06      357.94     26.47 o 
   0   0  13       56.92       63.86     13.65 o 
   2   0  13       53.71       35.50     12.18 o 
   3   0  13      132.49      165.95     20.17 o 
   4   0  13       66.01       42.22     14.28 o 
  -5   1  13      113.13       99.99     18.07 o 
  -4   1  13      127.32      128.77     18.07 o 
  -3   1  13      137.19      192.21     22.48 o 
  -2   1  13       73.12       76.25     14.28 o 
  -1   1  13      455.94      476.21     30.88 o 
   0   1  13       35.72       27.10     11.13 o 
   1   1  13      126.58      140.95     17.86 o 
   3   1  13      234.19      247.03     24.37 o 
   4   1  13        5.85       -9.24      9.24 o 
   5   1  13      114.03      106.29     18.07 o 
  -5   2  13        0.27       -4.62     10.29 o 
  -4   2  13      157.12      141.79     20.38 o 
  -3   2  13       20.52       17.01     10.08 o 
  -2   2  13      217.07      217.62     22.27 o 
  -1   2  13       24.46        4.83      9.87 o 
   0   2  13       59.16       69.74     13.23 o 
   1   2  13      115.05      111.96     16.38 o 
   2   2  13       98.56       83.39     14.49 o 
   4   2  13       46.57       43.01     12.08 o 
   5   2  13      125.40      156.12     15.75 o 
  -5   3  13       89.19       97.47     18.07 o 
  -4   3  13       69.43       88.86     16.59 o 
  -3   3  13       28.63       56.72     13.02 o 
  -2   3  13      360.09      338.83     26.68 o 
  -1   3  13        2.84       -4.62      7.98 o 
   0   3  13      134.10      122.47     16.80 o 
   1   3  13       62.05       73.52     14.07 o 
   2   3  13      338.41      346.93     17.97 o 
   3   3  13       10.09        3.57     11.13 o 
   4   3  13       59.22       62.82     10.38 o 
   5   3  13       80.10       52.94     14.49 o 
  -4   4  13       12.46       15.96     11.13 o 
  -3   4  13      157.19      140.74     19.33 o 
  -2   4  13      142.39      159.44     20.17 o 
  -1   4  13      193.74      178.76     20.59 o 
   0   4  13       99.66      118.05     17.65 o 
   1   4  13       98.96      108.92     11.96 o 
   2   4  13      213.81      228.75     15.74 o 
   3   4  13       40.77       44.95     14.28 o 
   4   4  13       99.41      113.01     17.65 o 
   5   4  13        0.18        0.00     11.34 o 
   6   4  13      117.76      185.48     23.74 o 
  -4   5  13        7.37       -7.35      9.45 o 
  -3   5  13      306.94      306.06     26.47 o 
  -2   5  13        6.99        0.42      7.56 o 
  -1   5  13      117.59      108.88     12.71 o 
   0   5  13        5.94        2.96      6.83 o 
   1   5  13      241.75      236.32     16.04 o 
   2   5  13        2.80        1.45      6.61 o 
   3   5  13      117.56      124.99     18.91 o 
   4   5  13       79.75       67.22     16.59 o 
   5   5  13       93.63      103.56     18.91 o 
   6   5  13       25.44       20.17     13.23 o 
  -3   6  13      194.03      223.93     24.37 o 
  -2   6  13      256.60      262.41     17.82 o 
  -1   6  13      180.13      157.01     18.80 o 
   0   6  13        0.61       -1.90      7.14 o 
   1   6  13      256.05      274.38     17.37 o 
   2   6  13       37.51       48.53     13.34 o 
   3   6  13      102.68      110.07     18.91 o 
   4   6  13        4.75       -0.84     11.13 o 
   5   6  13      127.99      155.87     21.85 o 
  -3   7  13        0.01       -4.71      7.58 o 
  -2   7  13      169.18      159.79     15.54 o 
  -1   7  13        0.72        4.04      7.83 o 
   0   7  13      298.12      288.64     18.39 o 
   1   7  13       36.90       40.85      9.34 o 
   2   7  13      107.95      136.54     21.01 o 
   3   7  13       39.15       35.08     14.28 o 
   4   7  13       38.88       48.10     15.54 o 
   5   7  13      100.50      135.70     21.43 o 
  -2   8  13       85.31       86.46     12.18 o 
  -1   8  13        1.50       -2.67      8.22 o 
   0   8  13      215.71      233.88     18.11 o 
   1   8  13        1.49        7.14     12.18 o 
   2   8  13       51.61       49.36     17.23 o 
   3   8  13       10.85       -0.63     13.65 o 
   4   8  13       99.17      110.28     21.01 o 
   5   8  13        2.39      -12.18     12.18 o 
  -1   9  13       73.83       84.02     18.07 o 
   0   9  13       83.46       74.78     19.12 o 
   1   9  13      100.01      117.00     21.22 o 
   2   9  13       77.36       55.67     17.44 o 
   3   9  13       22.76       -1.68     14.28 o 
   4   9  13       81.36       92.01     19.96 o 
  -2  -1  14      188.06      170.36     21.85 o 
  -1  -1  14       63.69       66.80     15.75 o 
  -3   0  14        7.76       19.75     12.39 o 
  -2   0  14      237.96      214.26     23.74 o 
  -1   0  14        0.60       -2.94      9.45 o 
   0   0  14      183.38      192.21     21.85 o 
  -3   1  14       56.16       39.70     14.07 o 
  -2   1  14      101.05       72.05     15.75 o 
  -1   1  14      139.04      155.03     19.96 o 
   0   1  14      121.70      135.49     18.91 o 
  -3   2  14      196.99      193.26     23.11 o 
  -2   2  14       12.41       14.28     11.13 o 
  -1   2  14      183.02      209.85     22.90 o 
   0   2  14        7.91        1.89     10.08 o 
   1   2  14      141.73      189.69     21.01 o 
  -3   3  14       62.64       39.49     13.02 o 
  -2   3  14       99.74      101.46     17.01 o 
  -1   3  14      113.81      118.89     18.70 o 
   0   3  14       29.20       36.97     12.60 o 
   1   3  14      151.95      147.25     19.96 o 
   2   3  14        3.86        7.14     10.92 o 
  -3   4  14        0.63       19.54     12.39 o 
  -2   4  14      217.99      192.00     22.69 o 
  -1   4  14       12.11        3.36     11.34 o 
   0   4  14       37.85       41.38     13.44 o 
   1   4  14       61.22       51.46     13.86 o 
   2   4  14      133.52      105.03     18.07 o 
   3   4  14       81.78       86.13     16.17 o 
   4   4  14       41.51       49.99     15.33 o 
  -2   5  14      141.07      156.29     21.22 o 
  -1   5  14        8.66       19.54     12.18 o 
   0   5  14       99.89      130.03     19.33 o 
   1   5  14        0.63       -7.20      7.20 o 
   2   5  14      173.92      196.34     16.49 o 
   3   5  14        0.93        3.36     13.23 o 
   4   5  14       64.06      110.49     19.75 o 
  -2   6  14       20.17       18.28     13.44 o 
  -1   6  14      116.29      115.32     20.38 o 
   0   6  14       90.96      103.63     12.90 o 
   1   6  14      107.26      128.62     14.11 o 
   2   6  14       27.77       26.26     15.33 o 
   3   6  14       29.56       33.61     14.70 o 
   4   6  14       68.00       86.97     18.49 o 
  -1   7  14      133.50      149.66     15.52 o 
   0   7  14        2.83       -1.34     13.55 o 
   1   7  14       87.12      101.52     13.13 o 
   2   7  14        1.10       25.63     14.07 o 
   3   7  14       33.29        6.93     13.65 o 
   1   8  14       87.34       82.13     19.12 o 
   2   8  14        6.55       20.38     16.80 o 
                                                 
